# Supplementary material for: Development of clinical decision rules for traumatic intracranial injuries in patients with mild traumatic brain injury in a developing country
Source: PLoS One. 2020 Sep 18;15(9):e0239082. doi: 10.1371/journal.pone.0239082 (PMC7500687; doi:10.1371/journal.pone.0239082)
Supplement: S1 Data — (XLSX) [file pone.0239082.s004.xlsx]

## Sheet: Sheet1
id	hosp	gender	agemorethan60	neurodef	seizure_gr	skullbase_gr	stepskull_gr	previous_sx_gr	ctpos	surgery	locany	amnesia_gr	vomit2	gcs2hr_gr	headache_gr	mech_gr3	wound_face_gr	wound_scalp_gr	intox_gr	intox_gr2	ctresult	surgery_type_gr	mech_gr	vomit	amnesia	loc	coag	seizure	coag_gr	seizure_gr2	vomit2_1	stepskull	wound_scalp	gcs2hr	skullbase	neurodef	headache	asso_inj	asso_inj_gr	mech_gr1	mech_gr5	intox
1	0	1	1	0	0	0	0	0	0	0	1	0	0	0	0	0	0	1	0	0	9	0	1	0	0	1	2	0	0	0	0	0	1	15	0	0	0	0	0	2	0	0
2	0	1	1	0	0	0	0	0	0	0	0	0	0	0	0	0	0	1	0	0	9	0	1	0	0	0	2	0	0	0	0	0	1	15	0	0	0	0	0	2	0	0
3	0	1	1	0	0	0	0	0	0	0	0	0	0	0	0	0	0	1	0	0	9	0	1	0	0	0	0	0	0	0	0	0	1	15	0	0	0	0	0	2	0	0
4	0	1	1	0	0	0	0	0	0	0	0	0	0	0	1	0	0	0	0	0	9	0	1	0	0	0	0	0	0	0	0	0	0	15	0	0	1	0	0	2	0	0
5	0	1	1	0	0	0	0	0	0	0	0	0	0	0	0	0	0	0	0	0	9	0	1	0	0	0	0	0	0	0	0	0	0	15	0	0	0	0	0	2	0	0
6	0	0	1	0	0	0	0	0	0	0	0	0	0	0	0	0	1	0	0	0	9	0	1	0	0	0	0	0	0	0	0	0	0	15	0	0	0	0	0	2	0	0
7	0	0	1	0	0	0	0	0	0	0	0	0	0	0	0	0	1	1	0	0	0	0	0	0	0	0		0	0	0	0	0	1	15	0	0	0	0	0	0	0	0
8	0	0	1	0	0	0	0	0	0	0	0	0	0	0	0	0	0	1	0	0	9	0	2	0	0	0	0	0	0	0	0	0	1	15	0	0	0	0	0	3	0	0
9	0	1	1	0	0	0	0	0	0	0	0	0	0	0	0	0	1	0	0	0	9	0	1	0	0	0	1	0	1	0	0	0	0	15	0	0	0	0	0	2	0	0
10	0	1	1	0	0	0	0	0	0	0	0	0	0	0	0	0	0	1	0	0	9	0	1	0	0	0	0	0	0	0	0	0	1	15	0	0	0	0	0	2	0	0
11	0	1	0	0	0	0	0	0	0	0	1	1	0	0	0	0	1	0	0	0	9	0	0	0	1	2	0	0	0	0	0	0	0	15	0	0	0	0	0	0	0	0
12	0	0	1	0	0	0	0	0	0	0	0	0	0	0	0	1	0	0	0	0	9	0	1	0	0	0		0	0	0	0	0	0	15	0	0	0	0	0	2	0	0
13	0	1	1	0	0	0	0	0	0	0	1	0	0	0	0	0	1	0	0	0	9	0	1	0	0	5	0	0	0	0	0	0	0	15	0	0	0	0	0	2	0	0
14	0	1	1	0	0	0	0	0	0	0	0	0	0	0	0	0	0	1	0	0	9	0	1	0	0	0	0	0	0	0	0	0	1	15	0	0	0	0	0	2	0	0
15	0	0	1	0	0	0	0	0	0	0	0	0	0	0	0	0	0	0	0	0	9	0	1	0	0	0	0	0	0	0	0	0	0	15	0	0	0	0	0	2	0	0
16	0	0	1	0	0	0	0	0	0	0	0	0	0	0	0	0	0	1	0	0	9	0	0	0	0	0	0	0	0	0	0	0	1	15	0	0	0	3	0	1	0	0
17	0	0	1	0	0	0	0	0	0	0	0	0	0	0	0	0	1	1	0	0	9	0	1	0	0	0	0	0	0	0	0	0	9	15	0	0	0	0	0	2	0	0
18	0	1	1	0	0	0	0	0	0	0	0	0	0	0	0	0	0	1	0	0	9	0	1	0	0	0	2	0	0	0	0	0	1	15	0	0	0	0	0	2	0	0
19	0	0	1	0	0	0	0	0	0	0	0	0	0	0	0	0	1	0	0	0	9	0	1	0	0	0	0	0	0	0	0	0	0	15	0	0	0	0	0	2	0	0
20	0	1	1	0	0	0	0	0	0	0	0	0	0	0	0	0	0	0	0	0	0	0	1	0	0	0	2	0	0	0	0	0	0	15	0	0	0	0	0	2	0	0
21	0	1	1	0	0	0	0	0	0	0	0	0	0	0	1	0	0	1	0	0	0	0	1	0	0	0	0	0	0	0	0	0	1	15	0	0	1	0	0	2	0	0
22	0	1	1	0	0	0	0	0	0	0	0	0	0	0	0	0	0	1	0	0	9	0	1	0	0	0	0	0	0	0	0	0	1	15	0	0	0	0	0	2	0	0
23	0	1	1	0	0	0	0	0	0	0	0	0	0	0	0	0	0	0	0	0	9	0	1	0	0	0	0	0	0	0	0	0	0	15	0	0	0	0	0	2	0	0
24	0	1	1	0	0	0	0	0	0	0	1	0	0	0	0	0	1	0	0	0	9	0	1	0	0	5		0	0	0	0	0	0	15	0	0	0	0	0	2	0	0
25	0	1	0	0	0	0	0	0	0	0	1	1	0	0	1	1	0	1	0	0	9	0	0	0	1	5	0	0	0	0	0	0	1	15	0	0	1	0	0	1	0	0
26	0	0	1	0	0	0	0	0	0	0	0	0	0	0	0	0	0	0	0	0	0	0	1	0	0	0	2	0	0	0	0	0	0	15	0	0	0	0	0	2	0	0
27	0	0	1	0	0	0	0	0	0	0	1	0	0	0	0	0	1	0	0	0	9	0	1	0	0	2	0	0	0	0	0	0	0	15	0	0	0	0	0	2	0	0
28	0	1	1	0	0	0	0	0	0	0	0	0	0	0	0	1	1	0	0	0	9	0	1	0	0	0	2	0	0	0	0	0	0	15	0	0	0	0	0	2	0	0
29	0	0	1	0	0	0	0	0	1	0	0	0	0	0	0	0	0	1	0	0	1	0	1	0	0	0	0	0	0	0	0	0	1	15	0		0	1	1	2	0	0
30	0	1	1	0	0	0	0	0	0	0	0	0	0	0	0	0	0	0	0	0	9	0	1	0	0	0	2	0	0	0	0	0	0	15	0	0	0	0	0	2	0	0
31	0	0	0	0	0	0	0	0	0	0	0	0	0	0	1	0	1	1	1	1	9	0	0	1	0	0	0	0	0	0	0	0	1	15	0	0	1	0	0	0	0	1
32	0	0	1	0	0	0	0	0	0	0	0	0	0	0	0	0	0	1	0	0	9	0	1	0	0	0	2	0	0	0	0	0	1	15	0	0	0	0	0	2	0	0
33	0	0	1	0	0	0	0	0	0	0	0	0	0	0	0	0	1	0	0	0	9	0	1	0	0	0	0	0	0	0	0	0	0	15	0	0	0	0	0	2	0	0
34	0	0	1	0	0	0	0	0	0	0	0	0	0	0	0	0	0	1	0	0	9	0	1	0	0	0	0	0	0	0	0	0	1	15	0	0	0	3	0	2	0	0
35	0	0	0	0	0	0	0	0	0	0	1	1	0	0	0	0	0	1	1	1	0	0	0	0	1	5	0	0	0	0	0	0	1	15	0		0	0	0	0	0	1
36	0	1	1	0	0	0	0	0	0	0	1	0	0	0	0	0	0	1	1	0	9	0	1	0	0	5	0	0	0	0	0	0	9	15	0		0	0	0	2	0
37	0	1	1	0	0	0	0	0	0	0	0	0	0	0	1	0	1	1	1	0	9	0	1	0	0	0	2	0	0	0	0	0	1	15	0		1	0	0	2	0
38	0	1	1	0	0	0	0	0	0	0	0	1	0	0	0	0	0	0	0	0	9	0	1	0		0	0	0	0	0	0	0	0	15	0	0	0	0	0	2	0	0
39	0	0	0	0	0	0	0	0	0	0	1	1	0	0	0	1	1	0	0	0	9	0	9	0	1	5	0	0	0	0	0	0	0	15	0	0	0	0	0	9	1	0
40	0	0	0	0	1	0	0	0	1	0	1	0	1	0	1	0	1	1	1	0	1	0	0		0	5	0		0	0	0	0	1	15	0		1	0	0	1	0
41	0	1	1	0	0	0	0	0	0	0	1	0	0	0	0	0	1	0	0	0	0	0	1	0	0	5	2	0	0	0	0	0	0	15	0	0	0	3	0	2	0	0
42	0	1	1	0	0	0	0	0	0	0	0	1	0	0	0	0	1	0	0	0	9	0	1	0	1	0	0	0	0	0	0	0	0	15	0	0	0	0	0	2	0	0
43	0	1	1	0	0	0	0	0	0	0	0	0	0	0	1	0	0	1	0	0	9	0	1	0	0	0	0	0	0	0	0	0	1	15	0	0	1	3	0	2	0	0
44	0	1	0	0	0	0	0	0	0	0	1	0	0	0	1	0	1	1	0	0	9	0	2	1	0	2	0	0	0	0	0	0	1	15	0		1	0	0	3	0	0
45	0	0	0	0	1	0	0	0	0	0	1	1	0	0	0	0	0	1	0	0	9	0	1	0	1	5			0	0	0	0	1	15	0	0	0	0	0	2	0	0
46	0	0	0	0	0	0	0	0	0	0	1	1	0	0	1	0	0	1	0	0	0	0	1	0	1	5	0	0	0	0	0	0	1	15	0		1	0	0	2	0	0
47	0	1	1	0	0	0	0	0	0	0	1	0	1	0	0	0	0	0	0	0	0	0	1		0	5	0	0	0	0	0	0	0	15	0	0	0	0	0	2	0	0
48	0	0	0	0	0	0	0	0	0	0	1	1	0	0	1	1	1	0	1	1	9	0	0	0	1	5	0	0	0	0	0	0	0	15	0	0		0	0	1	0	1
49	0	1	1	0	0	0	0	0	0	0	1	0	0	0	0	0	0	0	1	0	9	0	1	0	0	5	1	0	1	0	0	0	0	15	0		0	0	0	2	0
50	0	1	1	0	0	0	0	0	0	0	1	1	0	0	0	0	0	0	0	0	9	0	1	0	1	5		0	0	0	0	0	0	15	0		0	0	0	2	0	0
51	0	1	1	0	0	0	0	0	0	0	0	0	0	0	0	0	1	0	0	0	9	0	1	0	0	0	2	0	0	0	0	0	0	15	0	0	0	3	0	2	0	0
52	0	0	0	0	0	0	0	0	0	0	1	0	0	0	0	0	1	0	0	0	9	0	0	0	0	5	0	0	0	0	0	0	0	15	0	0	0	0	0	0	0	0
53	0	0	1	0	0	0	0	0	0	0	1	0	0	0	0	0	0	1	0	0	9	0	1	0	0	5		0	0	0	0	0	1	15	0	0	0	0	0	2	0	0
54	0	0	1	0	0	0	0	0	0	0	0	0	0	0	0	0	1	0	0	0	9	0	1	0	0	0		0	0	0	0	0	0	15	0	0	0	0	0	2	0	0
55	0	1	0	0	0	0	0	0	0	0	1	1	0	0	0	0	1	1	1	0	9	0	0	0	1	5	0	0	0	0	0	0	1	15	0	0	0	0	0	0	0
56	0	0	0	0	0	0	0	0	0	0	1	1	0	0	0	0	1	0	1	1	9	0	0	0	1	5	0	0	0	0	0	0	0	15	0	0	0	0	0	0	0	1
57	0	1	1	0	0	0	0	0	1	1	0	0	0	0	0	0	0	0	0	0	2	1	1	0	0	0	1	0	1	0	0	0	0	15	0	0	0	1	1	2	0	0
58	0	1	0	0	0	0	0	0	0	0	1	1	0	0	0	0	1	0	0	0	9	0	0	0	1	5	0	0	0	0	0	0	0	15	0	0	0	0	0	0	0	0
59	0	1	1	0	0	0	0	0	0	0	1	0	0	0	0	0	1	0	0	0	9	0	1	0	0	5	0	0	0	0	0	0	0	15	0	0	0	1	1	2	0	0
60	0	0	1	0	0	0	0	0	0	0	1	1	0	0	0	0	1	0	1	1	9	0	1	0	1	5	0	0	0	0	0	0	0	15	0	0	0	0	0	2	0	1
61	0	0	1	0	0	0	0	0	0	0	1	1	0	0	0	0	1	0	0	0	9	0	0	0	1	5	0	0	0	0	0	0	0	15	0	0	0	0	0	0	0	0
62	0	1	1	0	0	0	0	0	0	0	1	0	0	0	0	0	1	0	0	0	9	0	0	0	0	5	0	0	0	0	0	0	0	15	0	0	0	1	1	0	0	0
63	0	1	1	0	0	0	0	0	0	0	1	1	0	0	0	0	0	1	0	0	9	0	1	0	1	5	0	0	0	0	0	0	1	15	0	0	0	0	0	2	0	0
64	0	1	1	0	1	0	0	0	0	0	0	0	0	0	0	0	1	1	1	0	9	0	1	0	0	0	2		0	0	0	0	9	15			0	0	0	2	0
65	0	1	0	0	0	0	0	0	0	0	1	0	0	0	0	0	1	0	0	0	9	0	1	0	0	5	0	0	0	0	0	0	0	15	0		0	0	0	2	0	0
66	0	1	0	0	0	0	0	0	0	0	1	0	0	0	0	0	0	0	0	0	9	0	1	0	0	5	0	0	0	0	0	0	0	15	0	0	0	0	0	2	0	0
67	0	1	1	0	0	0	0	0	0	0	0	0	0	0	0	0	0	1	0	0	9	0	1	0	0	0	0	0	0	0	0	0	1	15	0	0	0	0	0	2	0	0
68	0	1	1	0	0	0	0	0	0	0	0	0	0	0	0	0	0	1	0	0	9	0	1	0	0	0	0	0	0	0	0	0	1	15	0	0	0	0	0	2	0	0
69	0	0	0	1	0	1	0	0	1	0	1	1	0	1	0	0	1	0	0	0	1	0	0	0	1	5	0	0	0	0	0	0	0	13	1	1	0	0	0	0	0	0
70	0	0	0	0	0	0	0	0	0	0	1	1	0	0	0	0	1	0	0	0	9	0	0	0	1	5	0	0	0	0	0	0	0	15	0	0	0	0	0	0	0	0
71	0	1	0	0	0	0	0	0	0	0	0	0	1	0	1	0	0	1	0	0	9	0	0	3	0	0	0	0	0	0	1	0	1	15	0	0	1	0	0	1	0	0
72	0	0	0	0	0	0	0	0	0	0	1	1	0	0	0	0	0	0	0	0	9	0	1	0	1	3	0	0	0	0	0	0	0	15	0	0	0	0	0	2	0	0
73	0	1	0	0	0	0	0	0	0	0	1	1	0	0	0	0	0	1	0	0	9	0	0	0	1	5	0	0	0	0	0	0	1	15	0	0	0	0	0	0	0	0
74	0	0	0	0	0	0	0	0	0	0	1	0	0	0	0	0	0	0	0	0	9	0	1	0	0	5	0	0	0	0	0	0	0	15	0	0	0	0	0	2	0	0
75	0	0	0	0	0	0	0	0	0	0	1	1	0	0	0	0	1	0	1	1	9	0	0	0	1	5	0	0	0	0	0	0	0	15	0		0	0	0	0	0	1
76	0	0	0	0	0	0	0	0	0	0	0	1	1	0	0	0	1	1	0	0	9	0	2		1	0	0	0	0	0	0	0	1	15	0	0	0	1	1	3	0	0
77	0	1	0	0	0	0	0	0	0	0	1	0	0	0	0	0	1	0	0	0	9	0	1	0	0	5	0	0	0	0	0	0	0	15	0	0	0	0	0	2	0	0
78	0	0	0	0	0	0	0	0	0	0	1	1	0	0	0	0	1	0	0	0	9	0	0	0	1	5	0	0	0	0	0	0	0	15	0	0	0	1	1	0	0	0
79	0	0	0	0	0	0	0	0	0	0	1	1	0	0	0	0	0	0	0	0	9	0	0	0	1	5	0	0	0	0	0	0	0	15	0	0	0	0	0	0	0	0
80	0	1	0	0	0	0	0	0	0	0	0	1	0	0	0	0	1	0	0	0	0	0	1	0	1	0	0	0	0	0	0	0	0	15	0	0	0	0	0	2	0	0
81	0	1	0	0	0	0	0	0	0	0	1	0	0	0	0	0	1	0	1	1	9	0	0	0	0	5	0	0	0	0	0	0	0	15	0	0	0	0	0	0	0	1
82	0	1	0	0	0	0	0	0	0	0	0	0	0	0	0	0	1	0	0	0	9	0	0	0	0	0	2	0	0	0	0	0	0	15	0	0	0	0	0	1	0	0
83	0	0	0	0	0	0	0	0	0	0	1	0	0	0	0	0	0	1	0	0	9	0	0	0	0	5	0	0	0	0	0	0	1	15	0	0	0	0	0	0	0	0
84	0	0	0	0	0	0	0	0	0	0	0	0	1	0	0	0	0	0	0	0	9	0	9	3	0	0	0	0	0	0	1	0	0	15	0	0	0	0	0	9	0	0
85	0	0	1	0	0	0	0	0	0	0	0	0	0	0	0	0	1	0	0	0	9	0	1	0	0	0	0	0	0	0	0	0	0	15	0	0	0	0	0	2	0	0
86	0	1	0	0	1	0	0	0	0	0	1	1	0	0	1	0	1	1	1	0	9	0	0	1	1	5	0		0	0	0	0	9	15				1	1	0	0
87	0	1	1	1	0	0	0	0	1	0	0	0	0	0	0	0	0	0	0	0	1	0	1	0	0	0	2	0	0	0	0	0	0	15	0	1	0	0	0	2	0	0
88	0	1	0	0	0	0	0	0	0	0	1	0	0	0	0	0	1	0	0	0	9	0	0	0	0	5	0	0	0	0	0	0	0	15	0	0	0	0	0	0	0	0
89	0	0	1	0	0	0	0	0	0	0	0	1	1	0	1	0	0	1	0	0	9	0	0		1	0	0	0	0	0	0	0	1	15	0	0		1	1	0	0	0
90	0	0	0	0	0	0	0	0	0	0	1	1	0	0	0	0	1	1	1	1	9	0	0	0	1	5	0	0	0	0	0	0	1	15	0	0	0	0	0	0	0	1
91	0	1	1	0	0	0	0	0	0	0	0	0	0	0	0	0	0	0	0	0	9	0	0	0	0	0	0	0	0	0	0	0	0	15	0		0	0	0	0	0	0
92	0	1	0	0	0	0	0	0	0	0	1	0	0	0	0	0	0	1	0	0	9	0	1	0	0	5	0	0	0	0	0	0	1	15	0	0	0	0	0	2	0	0
93	0	1	1	0	0	0	0	0	0	0	0	0	0	0	0	0	0	1	0	0	9	0	1	0	0	0		0	0	0	0	0	1	15	0	0	0	0	0	2	0	0
94	0	0	0	0	0	0	0	0	0	0	1	1	0	0	0	0	1	0	1	1	9	0	0	0	1	5	0	0	0	0	0	0	0	15	0	0	0	0	0	0	0	1
95	0	0	0	0	0	0	0	0	0	0	1	1	0	0	0	0	1	0	1	1	9	0	2	0	1	5	0	0	0	0	0	0	0	15	0	0	0	1	1	3	0	1
96	0	1	0	0	0	0	0	0	0	0	1	1	0	1	0	0	1	0	0	0	0	0	0	1	1	5		0	0	0	0	0	0	14	0		0	0	0	0	0	0
97	0	0	0	0	0	0	0	1	0	0	1	1	0	1	1	0	0	0	0	0	9	0	1	0		5		0	0	0	0	0	0	10	0			1	1	2	0	0
98	0	1	1	0	0	0	0	0	0	0	0	0	0	0	0	0	0	1	0	0	9	0	1	0	0	0	0	0	0	0	0	0	1	15	0	0	0	0	0	2	0	0
99	0	0	1	0	0	0	0	0	0	0	0	1	0	0	0	0	0	1	1	1	9	0	1	0	1	0	0	0	0	0	0	0	1	15	0		0	0	0	2	0	1
100	0	0	0	0	0	0	0	0	0	0	0	1	1	0	0	0	1	0	0	0	9	0	1	3	1	0	0	0	0	0	1	0	0	15	0	0	0	0	0	2	0	0
101	0	0	0	0	0	0	0	0	0	0	1	1	0	0	0	0	1	0	0	0	9	0	0	0	1	1	0	0	0	0	0	0	0	15	0	0	0	0	0	0	0	0
102	0	0	0	0	1	0	0	0	0	0	1	1	0	0	0	0	1	1	1	0	9	0	2	0	1	5			0	0	0	0	1	15	0	0	0	0	0	3	0
103	0	1	1	0	0	0	0	0	0	0	0	0	0	0	0	0	0	1	0	0	9	0	1	0	0	0	1	0	1	0	0	0	1	15	0	0	0	3	0	2	0	0
104	0	1	0	0	0	0	0	0	0	0	0	1	0	0	0	0	0	1	0	0	9	0	0	0	1	0	0	0	0	0	0	0	1	15	0	0	0	0	0	0	0	0
105	0	0	0	0	0	0	0	0	0	0	1	1	0	1	0	0	1	0	0	0	0	0	0	0	1	5	0	0	0	0	0	0	0	14	0	0	0	0	0	0	0	0
106	0	0	1	0	0	0	0	0	1	0	0	0	0	0	0	0	0	1	0	0	2	0	1	0	0	0	2	0	0	0	0	0	1	15	0	0	0	1	1	2	0	0
107	0	1	0	0	0	0	0	0	0	0	1	1	0	0	0	0	0	0	0	0	9	0	1	0	1	5	0	0	0	0	0	0	0	15	0		0	0	0	2	0	0
108	0	0	0	0	0	0	0	0	0	0	0	1	0	0	0	0	1	0	0	0	9	0	2	0	1	0	0	0	0	0	0	0	0	15	0	0	0	0	0	3	0	0
109	0	1	1	0	0	0	0	0	1	0	1	1	0	0	1	0	0	1	0	0	1	0	1	0	1	2	2	0	0	0	0	0	1	15	0	0	1	0	0	2	0	0
110	0	0	1	0	0	0	0	0	0	0	0	0	0	0	0	0	0	1	0	0	9	0	1	0	0	0	0	0	0	0	0	0	1	15	0	0	0	3	0	2	0	0
111	0	0	1	0	0	0	0	0	0	0	0	0	0	0	0	0	0	0	0	0	9	0	1	0	0	0	0	0	0	0	0	0	0	15	0	0	0	0	0	2	0	0
112	0	0	0	0	0	0	0	0	0	0	0	1	1	0	0	0	1	0	1	1	9	0	0		1	0	0	0	0	0	0	0	0	15	0	0	0	0	0	0	0	1
113	0	1	1	0	0	0	0	0	0	0	0	0	0	0	0	0	0	1	0	0	9	0	0	0	0	0	0	0	0	0	0	0	1	15	0	0	0	0	0	0	0	0
114	0	0	1	0	0	0	0	0	0	0	0	0	0	0	0	0	0	1	0	0	0	0	0	0	0	0	0	0	0	0	0	0	1	15	0	0	0	0	0	0	0	0
115	0	0	0	0	0	0	0	0	0	0	1	0	0	0	0	0	0	0	0	0	9	0	0	0	0	5	0	0	0	0	0	0	0	15	0	0	0	3	0	0	0	0
116	0	0	1	0	0	0	0	0	0	0	0	0	0	0	0	0	0	0	0	0	9	0	1	0	0	0	0	0	0	0	0	0	0	15	0	0	0	0	0	2	0	0
117	0	0	0	0	0	0	0	0	0	0	1	1	0	0	0	0	1	0	1	1	9	0	0	0	1	5	0	0	0	0	0	0	0	15	0	0	0	0	0	0	0	1
118	0	0	0	0	0	0	0	0	0	0	1	1	0	0	0	0	1	0	1	1	9	0	0	0	1	5	0	0	0	0	0	0	0	15	0	0	0	0	0	0	0	1
119	0	0	0	0	0	0	0	0	0	0	1	1	0	0	0	0	0	1	0	0	9	0	0	0	1	5		0	0	0	0	0	1	15	0	0	0	3	0	0	0	0
120	0	0	0	0	0	0	0	0	0	0	0	1	0	0	0	0	1	0	1	1	9	0	1	0	1	0	0	0	0	0	0	0	0	15	0	0	0	0	0	2	0	1
121	0	0	0	0	0	0	0	0	0	0	1	1	0	0	0	0	0	0	1	1	9	0	0	1	1	5	0	0	0	0	0	0	0	15	0	0	0	0	0	0	0	1
122	0	0	1	0	0	0	0	0	0	0	0	0	0	0	0	0	0	0	0	0	9	0	0	0	0	0	0	0	0	0	0	0	0	15	0	0	0	0	0	1	0	0
123	0	1	0	0	0	0	0	0	0	0	1	1	0	0	1	0	1	0	0	0	9	0	0	0	1	5	0	0	0	0	0	0	0	15	0	0	1	0	0	0	0	0
124	0	1	0	0	0	0	0	0	0	0	1	1	0	0	1	0	1	0	0	0	9	0	2	1	1	5	0	0	0	0	0	0	0	15	0	0	1	0	0	3	0	0
125	0	1	1	0	0	0	0	0	0	0	0	0	0	0	0	0	0	1	0	0	9	0	0	0	0	0	0	0	0	0	0	0	1	15	0	0	0	0	0	0	0	0
126	0	0	1	0	0	0	0	0	0	0	1	1	0	0	0	0	1	0	1	1	9	0	2	0	1	3	0	0	0	0	0	0	0	15	0	0	0	3	0	3	0	1
127	0	0	1	0	0	0	0	0	0	0	0	0	0	0	0	0	1	0	0	0	9	0	0	0	0	0		0	0	0	0	0	0	15	0		0	1	1	1	0	0
128	0	1	1	0	0	0	0	0	0	0	0	0	0	0	1	0	0	1	0	0	9	0	1	0	0	0	0	0	0	0	0	0	1	15	0	0	1	0	0	2	0	0
129	0	0	0	0	0	0	0	0	0	0	0	1	0	0	0	0	1	0	0	0	9	0	0	0	1	0	0	0	0	0	0	0	0	15	0	0	0	0	0	0	0	0
130	0	1	0	0	0	0	0	0	0	0	1	1	0	0	0	0	1	0	0	0	9	0	1	0	1	5		0	0	0	0	0	0	15	0	0	0	0	0	2	0	0
131	0	1	0	0	0	0	0	0	0	0	1	0	1	0	1	0	0	0	0	0	9	0	0		0	5	0	0	0	0	0	0	0	15	0	0	1	1	1	0	0	0
132	0	1	0	0	0	0	0	0	0	0	1	1	0	0	1	0	1	0	0	0	9	0	1	0	1	4	0	0	0	0	0	0	0	15	0	0	1	0	0	2	0	0
133	0	1	0	0	1	0	0	0	0	0	1	1	0	0	0	0	0	1	1	0	9	0	0	0	1	5	3		1	0	0	0	1	15			0	0	0	0	0
134	0	1	1	0	0	0	0	0	0	0	0	0	0	0	0	0	1	0	0	0	9	0	1	0	0	0	0	0	0	0	0	0	0	15	0	0	0	0	0	2	0	0
135	0	1	0	0	0	0	0	0	0	0	1	1	0	0	0	0	0	0	0	0	9	0	0	0	1	5	0	0	0	0	0	0	0	15	0	0	0	0	0	0	0	0
136	0	0	1	0	0	0	0	0	0	0	1	1	0	0	0	1	0	1	0	0	9	0	1	0	1	5	0	0	0	0	0	0	1	15	0	0	0	0	0	2	0	0
137	0	1	0	0	0	0	0	0	0	0	1	0	0	0	0	0	1	1	0	0	9	0	0	0	0	5	0	0	0	0	0	0	1	15	0	0	0	0	0	1	0	0
138	0	0	0	0	0	0	0	0	0	0	0	1	0	0	0	0	1	1	1	1	9	0	0	0	1	0	0	0	0	0	0	0	1	15	0	0	0	0	0	0	0	1
139	0	0	0	0	0	0	0	0	0	0	0	1	0	0	0	0	0	0	0	0	9	0	0	0	1	0	0	0	0	0	0	0	0	15	0	0	0	0	0	0	0	0
140	0	0	0	0	0	0	0	0	1	0	1	1	0	0	0	0	0	0	1	1	2	0	2	0	1	5		0	0	0	0	0	0	15	0	0	0	2	1	3	0	1
141	0	1	1	0	0	0	0	0	0	0	1	1	0	0	0	0	1	0	0	0	9	0	1	0	1	5	2	0	0	0	0	0	0	15	0		0	0	0	2	0	0
142	0	1	0	0	0	0	0	0	1	0	1	1	0	0	0	0	0	0	0	0	1	0	1	0	1	5	0	0	0	0	0	0	0	15	0	0	0	0	0	2	0	0
143	0	0	0	0	0	0	0	0	0	0	1	1	0	0	0	0	1	0	1	1	9	0	0	0	1	5	0	0	0	0	0	0	0	15	0	0	0	0	0	0	0	1
144	0	1	0	0	0	0	0	0	0	0	1	1	0	0	0	0	0	0	0	0	9	0	0	0	1	5		0	0	0	0	0	0	15	0	0	0	0	0	0	0	0
145	0	0	0	0	0	0	0	0	0	0	1	1	0	0	0	0	1	0	0	0	9	0	0	0	1	5	0	0	0	0	0	0	0	15	0	0	0	0	0	0	0	0
146	0	1	0	0	0	0	0	0	0	0	1	0	0	0	0	0	0	1	0	0	9	0	1	0	0	5	0	0	0	0	0	0	9	15	0	0	0	0	0	2	0	0
147	0	0	1	0	1	0	0	0	0	0	1	0	0	0	0	0	1	0	1	1	0	0	2	0	0	2		1	0	1	0	0	0	15	0	0	0	1	1	3	0	1
148	0	1	1	0	0	0	0	0	0	0	0	0	0	0	0	0	0	1	0	0	9	0	1	0	0	0	0	0	0	0	0	0	1	15	0	0	0	0	0	2	0	0
149	0	0	0	0	0	0	0	0	0	0	1	0	1	0	1	1	0	0	0	0	9	0	0		0	5	2	0	0	0	0	0	0	15	0	0		1	1	1	0	0
150	0	1	0	0	0	0	0	0	0	0	1	1	0	0	0	0	0	0	0	0	9	0	0	0	1	5	0	0	0	0	0	0	0	15	0	0	0	0	0	0	0	0
151	0	1	1	0	0	0	0	0	0	0	0	0	0	0	0	0	0	1	0	0	9	0	1	0	0	0	1	0	1	0	0	0	1	15	0	0	0	3	0	2	0	0
152	0	1	1	0	0	0	0	0	0	0	0	0	0	0	0	0	0	1	0	0	9	0	1	0	0	0	2	0	0	0	0	0	1	15	0	0	0	0	0	2	0	0
153	0	0	0	0	1	0	0	0	0	0	1	0	0	0	0	0	1	1	0	0	0	0	1	0	0	5	0		0	0	0	0	1	15	0		0	0	0	2	0	0
154	0	1	1	0	0	0	0	0	0	0	0	0	0	0	0	0	0	0	0	0	9	0	1	0	0	0	0	0	0	0	0	0	0	15	0	0	0	0	0	2	0	0
155	0	1	0	0	0	0	0	0	0	0	1	1	0	0	0	0	1	0	0	0	9	0	1	0	1	2	0	0	0	0	0	0	0	15	0	0	0	0	0	2	0	0
156	0	0	1	0	0	0	0	0	0	0	1	1	0	0	0	0	1	0	0	0	9	0	1	0		5	0	0	0	0	0	0	0	15	0	0	0	0	0	2	0	0
157	0	1	1	0	0	0	0	0	0	0	1	0	0	0	0	0	0	0	0	0	9	0	1	0	0	5	0	0	0	0	0	0	0	15	0	0	0	0	0	2	0	0
158	0	0	0	0	0	0	0	0	0	0	1	0	0	0	0	0	0	1	0	0	9	0	0	0	0	5		0	0	0	0	0	1	15	0	0	0	0	0	1	0	0
159	0	0	1	0	0	0	0	0	0	0	0	0	0	0	0	0	0	1	0	0	9	0	1	1	0	0		0	0	0	0	0	1	15	0	0	0	0	0	2	0	0
160	0	0	1	0	0	0	0	1	0	0	0	0	0	0	0	0	0	0	0	0	9	0	1	0	0	0	0	0	0	0	0	0	0	15	0	0	0	0	0	2	0	0
161	0	0	0	0	1	0	0	0	0	0	1	1	0	0	0	0	0	1	1	0	9	0	0	0		5			0	0	0	0	1	15	0	0	0	0	0	0	0
162	0	1	0	0	0	0	0	0	1	0	1	1	0	0	0	1	1	1	0	0	1	0	0	0	1	5	0	0	0	0	0	0	1	15	0	0	0	0	0	1	0	0
163	0	1	0	0	0	0	0	1	0	0	1	1	0	0	0	0	1	0	0	0	0	0	1	0	1	5	0	0	0	0	0	0	0	15	0	0	0	0	0	2	0	0
164	0	1	0	0	0	0	0	1	0	0	1	1	1	1	1	0	1	0	0	0	0	0	1	3		5	0	0	0	0	1	0	0	14	0	0		3	0	2	0	0
165	0	0	0	0	1	0	0	0	0	0	1	1	1	0	0	0	0	0	0	0	9	0	0	3	1	5	0	1	0	1	1	0	0	15	0	0	0	1	1	0	0	0
166	0	0	0	0	0	0	0	0	0	0	1	1	0	0	0	0	0	0	0	0	9	0	0	0	1	5	0	0	0	0	0	0	0	15	0	0	0	0	0	0	0	0
167	0	1	0	0	0	0	0	0	0	0	1	1	1	0	1	0	0	1	1	1	9	0	1		1	5	0	0	0	0	0	0	1	15	0	0	1	0	0	2	0	1
168	0	0	1	0	0	0	0	0	1	0	1	1	0	1	0	0	1	0	0	0	2	0	0	0	1	5	0	0	0	0	0	0	0	14	0	0	0	3	0	0	0	0
169	0	0	0	0	0	0	0	0	0	0	1	1	0	0	0	0	1	0	1	1	9	0	2	0	1	5	0	0	0	0	0	0	0	15	0	0	0	3	0	3	0	1
170	0	1	1	0	0	0	0	0	0	0	1	0	0	0	0	0	1	0	0	0	9	0	1	0	0	1	0	0	0	0	0	0	0	15	0	0	0	1	1	2	0	0
171	0	1	0	0	0	0	0	0	0	0	1	1	0	0	1	0	0	1	0	0	9	0	1	0	1	5	2	0	0	0	0	0	1	15	0	0	1	0	0	2	0	0
172	0	1	0	0	0	0	0	0	0	0	1	1	0	0	1	0	1	1	1	1	9	0	0	0	1	5	0	0	0	0	0	0	1	15	0	0	1	0	0	0	0	1
173	0	1	0	0	0	0	0	0	0	0	1	1	0	0	1	0	1	1	1	1	9	0	0	0	1	5		0	0	0	0	0	1	15	0	0	1	0	0	0	0	1
174	0	0	1	0	0	0	0	0	0	0	0	0	0	0	0	0	0	1	0	0	9	0	1	0	0	0	1	0	1	0	0	0	1	15	0	0	0	0	0	2	0	0
175	0	0	1	0	0	0	0	0	0	0	0	0	0	0	0	0	1	0	0	0	0	0	1	0	0	0	1	0	1	0	0	0	0	15	0	0	0	0	0	2	0	0
176	0	1	1	0	0	0	0	0	0	0	0	0	0	0	1	0	0	0	1	0	9	0	2	0	0	0	0	0	0	0	0	0	0	15	0		1	0	0	3	0
177	0	1	1	0	0	0	0	0	0	0	0	0	0	0	0	0	1	0	0	0	9	0	1	0	0	0	0	0	0	0	0	0	0	15	0	0	0	0	0	2	0	0
178	0	0	0	0	0	0	0	0	0	0	0	0	1	0	1	0	1	0	1	1	9	0	0	2	0	0	0	0	0	0	1	0	0	15	0	0	1	0	0	0	0	1
179	0	0	1	0	0	0	0	0	0	0	0	0	0	0	1	0	0	1	0	0	9	0	1	0	0	0	1	0	1	0	0	0	1	15	0	0	1	0	0	2	0	0
180	0	1	1	0	0	0	0	0	0	0	1	1	0	0	0	0	0	1	0	0	9	0	1	0	1	5	0	0	0	0	0	0	1	15	0	0	0	1	1	2	0	0
181	0	0	0	0	0	0	0	0	0	0	1	1	0	0	0	0	1	1	1	1	9	0	0	0	1	5	2	0	0	0	0	0	1	15	0		0	0	0	0	0	1
182	0	0	1	0	0	0	0	0	0	0	0	0	0	0	0	0	0	0	0	0	9	0	1	0	0	0	0	0	0	0	0	0	0	15	0	0	0	0	0	2	0	0
183	0	0	1	0	0	0	0	0	0	0	1	1	0	0	0	0	0	1	0	0	9	0	1	0	1	5	0	0	0	0	0	0	1	15	0	0	0	0	0	2	0	0
184	0	1	0	0	0	0	0	0	0	0	1	0	0	0	0	0	0	1	0	0	0	0	0	0	0	4		0	0	0	0	0	1	15	0	0	0	0	0	0	0	0
185	0	0	1	0	0	0	0	0	0	0	0	0	0	0	0	0	0	1	0	0	9	0	1	0	0	0	2	0	0	0	0	0	1	15	0	0	0	0	0	2	0	0
186	0	1	1	0	0	0	0	0	0	0	1	0	0	0	0	0	0	1	0	0	0	0	1	0	0	5	0	0	0	0	0	0	1	15	0	0	0	0	0	2	0	0
187	0	0	1	0	0	0	0	0	0	0	1	0	0	0	0	0	0	0	0	0	9	0	1	0	0	5	0	0	0	0	0	0	0	15	0	0	0	3	0	2	0	0
188	0	0	0	0	0	0	0	0	0	0	1	1	0	0	0	0	1	0	0	0	9	0	0	0	1	5	0	0	0	0	0	0	0	15	0	0	0	0	0	0	0	0
189	0	0	0	0	0	0	0	0	0	0	1	0	0	0	0	0	0	0	0	0	9	0	0	0	0	1	0	0	0	0	0	0	0	15	0	0	0	0	0	0	0	0
190	0	0	0	0	0	0	0	0	0	0	1	1	0	0	0	0	0	0	0	0	9	0	0	0	1	5	0	0	0	0	0	0	0	15	0	0	0	0	0	0	0	0
191	0	0	0	0	0	0	0	0	0	0	0	1	0	0	0	0	1	0	1	0	9	0	1	0	1	0	0	0	0	0	0	0	0	15	0	0	0	0	0	2	0
192	0	1	0	0	0	0	0	0	0	0	1	1	0	0	0	0	1	0	1	0	9	0	0	1	1	5	0	0	0	0	0	0	0	15	0	0	0	0	0	0	0
193	0	0	1	0	0	0	0	0	0	0	0	0	0	0	0	0	1	0	0	0	9	0	1	0	0	0	0	0	0	0	0	0	0	15	0	0	0	0	0	2	0	0
194	0	0	0	0	0	0	0	0	0	0	1	1	0	0	0	0	1	0	1	1	9	0	1	0	1	5		0	0	0	0	0	0	15	0	0	0	1	1	2	0	1
195	0	0	0	0	0	0	0	0	0	0	1	1	0	0	0	0	0	0	1	1	9	0	0	0	1	4		0	0	0	0	0	0	15	0	0	0	0	0	0	0	1
196	0	0	0	0	0	0	0	0	1	1	0	0	1	1	0	0	1	1	1	1	2	1	0	3	0	0	0	0	0	0	1	0	1	14	0	0	0	0	0	0	0	1
197	0	0	0	0	0	0	0	0	0	0	1	1	0	0	0	0	1	1	1	1	9	0	0	0	1	5	0	0	0	0	0	0	1	15	0	0	0	0	0	0	0	1
198	0	0	0	0	0	0	0	0	0	0	1	1	0	0	0	0	0	0	1	1	9	0	0	1	1	5	0	0	0	0	0	0	0	15	0	0	0	0	0	0	0	1
199	0	1	1	0	0	0	0	0	0	0	1	1	0	0	0	1	1	0	0	0	9	0	1	0	1	5	0	0	0	0	0	0	0	15	0		0	0	0	2	0	0
200	0	0	0	0	1	0	0	0	0	0	1	1	0	0	1	0	0	1	1	1	9	0	1	0	1	2	0	1	0	1	0	0	1	15	0	0	1	0	0	2	0	1
201	0	0	0	0	0	0	0	0	0	0	0	1	0	0	0	0	1	0	1	0	9	0	2	0	1	0		0	0	0	0	0	0	15	0	0	0	3	0	3	0
202	0	0	0	0	0	0	0	0	0	0	1	0	0	0	1	0	1	0	1	1	9	0	1	0	0	5	3	0	1	0	0	0	0	15	0		1	0	0	2	0	1
203	0	0	1	0	0	0	0	0	0	0	0	0	0	0	0	0	0	1	0	0	9	0	1	0	0	0	0	0	0	0	0	0	1	15	0	0	0	0	0	2	0	0
204	0	0	0	0	0	0	0	0	0	0	0	0	0	0	0	0	0	0	0	0	0	0	0	1	0	0	0	0	0	0	0	0	0	15	0	0	0	0	0	0	0	0
205	0	0	0	0	0	0	0	0	0	0	0	1	0	0	0	0	0	1	0	0	9	0	0	0	1	0	0	0	0	0	0	0	1	15	0	0	0	0	0	0	0	0
206	0	1	1	0	0	0	0	0	0	0	0	0	0	0	0	0	1	0	0	0	9	0	1	0	0	0	2	0	0	0	0	0	0	15	0	0	0	0	0	2	0	0
207	0	1	1	0	0	0	0	0	0	0	0	0	0	0	0	0	0	0	0	0	9	0	1	0	0	0	0	0	0	0	0	0	0	15	0	0	0	0	0	2	0	0
208	0	0	0	0	0	0	0	0	0	0	1	1	0	0	0	0	1	0	1	1	9	0	0	0	1	5	0	0	0	0	0	0	0	15	0	0	0	0	0	0	0	1
209	0	0	1	0	0	0	0	0	0	0	0	0	0	0	0	0	0	1	0	0	9	0	1	0	0	0	2	0	0	0	0	0	1	15	0	0	0	0	0	2	0	0
210	0	1	0	0	0	0	0	0	0	0	0	1	0	0	0	0	1	1	0	0	9	0	0	0	1	0	0	0	0	0	0	0	1	15	0	0	0	0	0	0	0	0
211	0	0	1	0	0	0	0	0	0	0	1	1	0	0	0	0	0	1	0	0	9	0	1	0	1	5		0	0	0	0	0	1	15	0	0	0	0	0	2	0	0
212	0	1	0	0	0	0	0	0	0	0	1	0	0	0	0	0	0	1	0	0	9	0	2	0	0	5	0	0	0	0	0	0	1	15	0	0	0	0	0	3	0	0
213	0	0	0	0	0	0	0	0	0	0	1	0	0	0	0	0	1	0	1	1	9	0	2	0	0	5	0	0	0	0	0	0	0	15	0	0	0	0	0	3	0	1
214	0	1	1	0	0	0	0	0	0	0	0	0	0	0	1	0	0	0	0	0	9	0	1	0	0	0	0	0	0	0	0	0	0	15	0	0	1	0	0	2	0	0
215	0	0	0	0	0	0	0	0	0	0	0	0	1	0	1	0	0	1	1	0	0	0	2	3	0	0	0	0	0	0	1	0	1	15	0	0	1	0	0	3	0
216	0	1	0	0	0	0	0	0	0	0	0	0	1	0	0	0	0	1	1	0	0	0	0	3	0	0	0	0	0	0	1	0	1	15	0		0	0	0	0	0
217	0	0	0	0	0	0	1	0	0	0	0	0	0	0	0	0	0	1	1	1	0	0	2	0	0	0	0	0	0	0	0	1	1	15	0	0	0	0	0	3	0	1
218	0	1	0	0	0	0	0	0	0	0	1	0	0	0	0	0	0	1	1	1	9	0	1	0	0	5		0	0	0	0	0	1	15	0	0	0	0	0	2	0	1
219	0	1	1	0	0	0	0	0	0	0	1	0	0	0	0	0	1	0	0	0	9	0	1	0	0	5	0	0	0	0	0	0	0	15	0	0	0	0	0	2	0	0
220	0	0	0	0	0	0	0	0	0	0	1	0	0	0	0	0	0	1	0	0	9	0	2	0	0	2	0	0	0	0	0	0	1	15	0	0	0	0	0	3	0	0
221	0	0	1	0	0	0	0	0	0	0	0	0	0	0	0	0	0	0	0	0	9	0	0	0	0	0	0	0	0	0	0	0	0	15	0	0	0	3	0	0	0	0
222	0	1	1	0	0	0	0	0	0	0	0	0	0	0	0	0	0	0	0	0	9	0	1	0	0	0	0	0	0	0	0	0	0	15	0	0	0	0	0	2	0	0
223	0	0	0	0	0	0	0	0	0	0	1	1	0	0	0	0	1	0	1	1	9	0	0	0	1	5		0	0	0	0	0	0	15		0	0	0	0	0	0	1
224	0	0	1	0	0	0	0	0	0	0	0	0	0	0	0	1	1	0	0	0	9	0	1	0	0	0	1	0	1	0	0	0	0	15	0	0	0	0	0	2	0	0
225	0	0	0	0	0	0	0	0	0	0	1	1	0	0	0	0	1	0	1	1	9	0	0	1	1	5	0	0	0	0	0	0	0	15	0	0	0	0	0	0	0	1
226	0	1	1	0	0	0	1	0	1	0	0	0	0	0	1	0	1	1	0	0	3	0	0	0	0	0	0	0	0	0	0	1	1	15	0	0	1	0	0	0	0	0
227	0	0	0	0	0	0	0	0	0	0	1	0	0	1	1	0	0	1	0	0	0	0	0	0	0	5	0	0	0	0	0	0	1	8	0	0	1	1	1	0	0	0
228	0	1	1	0	0	0	0	0	0	0	0	0	0	0	0	0	0	1	0	0	9	0	1	0	0	0	1	0	1	0	0	0	1	15	0	0	0	0	0	2	0	0
229	0	0	0	0	0	0	0	0	0	0	1	1	0	0	0	0	0	1	1	1	0	0	0	0	1	5	0	0	0	0	0	0	1	15	0		0	0	0	0	0	1
230	0	0	0	0	0	0	0	0	0	0	1	1	0	0	0	0	0	1	1	1	0	0	0	0	1	5	0	0	0	0	0	0	1	15	0		0	0	0	0	0	1
231	0	1	1	0	0	0	0	0	1	0	0	0	0	0	0	0	0	1	0	0	1	0	1	0	0	0	1	0	1	0	0	0	1	15	0	0	0	0	0	2	0	0
232	0	1	1	0	0	0	0	0	0	0	0	0	0	0	1	0	0	1	0	0	0	0	1	0	0	0	0	0	0	0	0	0	1	15	0	0	1	0	0	2	0	0
233	0	0	1	0	0	0	0	0	0	0	0	1	0	0	0	0	1	0	1	1	9	0	0	0	1	0	0	0	0	0	0	0	0	15	0	0	0	0	0	0	0	1
234	0	1	0	0	0	0	0	0	0	0	1	1	0	0	1	0	0	0	0	0	9	0	0	0	1	5		0	0	0	0	0	0	15	0	0	1	0	0	0	0	0
235	0	1	1	0	0	0	0	0	0	0	1	1	0	0	0	1	1	0	0	0	9	0	9	1	1	5	0	0	0	0	0	0	0	15	0	0	0	0	0	9	1	0
236	0	1	0	0	1	0	0	0	0	0	1	1	0	0	0	0	1	0	0	0	9	0	0	0	1	5	0		0	0	0	0	0	15	0	0	0	0	0	0	0	0
237	0	0	0	0	0	0	0	0	0	0	1	1	0	0	0	0	0	0	0	0	9	0	0	0	1	5	0	0	0	0	0	0	0	15	0	0	0	0	0	1	0	0
238	0	1	0	0	0	0	0	0	0	0	0	0	0	1	0	0	1	0	1	1	9	0	0	0	0	0	0	0	0	0	0	0	0	14	0	0	0	0	0	0	0	1
239	0	0	0	0	0	0	0	0	0	0	0	0	0	0	0	0	1	0	1	1	9	0	0	0	0	0		0	0	0	0	0	0	15	0	0	0	0	0	0	0	1
240	0	0	0	0	0	0	0	0	0	0	1	1	0	0	0	0	0	0	0	0	0	0	0	0	1	5	0	0	0	0	0	0	0	15	0	0	0	1	1	0	0	0
241	0	0	0	0	0	0	0	0	0	0	1	0	0	0	0	0	0	0	0	0	9	0	0	0	0	5	0	0	0	0	0	0	0	15	0	0	0	0	0	0	0	0
242	0	0	1	0	0	0	0	0	0	0	1	1	0	0	0	0	0	0	0	0	0	0	1	0	1	5	2	0	0	0	0	0	0	15	0	0	0	0	0	2	0	0
243	0	0	0	0	0	0	0	0	0	0	1	1	0	0	0	0	0	1	1	1	9	0	1	0	1	5	0	0	0	0	0	0	1	15	0	0	0	0	0	2	0	1
244	0	0	0	0	0	0	0	0	0	0	1	1	0	0	0	0	1	1	1	1	9	0	2	0	1	5	0	0	0	0	0	0	1	15	0	0	0	0	0	3	0	1
245	0	0	1	0	0	0	0	0	0	0	0	0	0	0	0	0	1	1	0	0	9	0	2	0	0	0	0	0	0	0	0	0	1	15	0	0	0	0	0	3	0	0
246	0	0	1	0	0	0	0	0	0	0	0	0	0	0	0	0	1	0	0	0	9	0	1	0	0	0	0	0	0	0	0	0	0	15	0	0	0	1	1	2	0	0
247	0	1	1	0	0	0	0	0	0	0	1	1	0	0	0	0	0	0	0	0	9	0	1	0	1	5		0	0	0	0	0	0	15	0	0	0	1	1	2	0	0
248	0	0	1	0	0	0	0	0	0	0	0	0	0	0	0	0	0	0	0	0	9	0	1	0	0	0	0	0	0	0	0	0	0	15	0	0	0	3	0	2	0	0
249	0	1	1	0	0	0	0	0	0	0	1	0	0	0	0	0	1	0	0	0	9	0	1	0	0	5	1	0	1	0	0	0	0	15	0		0	0	0	2	0	0
250	0	1	1	0	0	0	0	0	0	0	0	0	0	0	0	0	0	0	0	0	9	0	1	0	0	0	2	0	0	0	0	0	0	15	0	0	0	0	0	2	0	0
251	0	0	0	0	0	0	0	0	0	0	1	0	0	0	0	0	1	1	1	0	9	0	0	0	0	5	0	0	0	0	0	0	1	15	0	0	0	0	0	0	0
252	0	0	1	0	0	0	0	0	0	0	1	0	0	0	0	0	0	1	0	0	9	0	0	0	0	5	0	0	0	0	0	0	1	15	0	0	0	0	0	1	0	0
253	0	1	1	0	0	0	0	0	0	0	0	0	0	0	0	0	0	0	0	0	9	0	1	0	0	0	0	0	0	0	0	0	0	15	0	0	0	3	0	2	0	0
254	0	1	1	0	0	0	0	0	0	0	1	1	0	0	0	0	0	1	0	0	9	0	1	0	1	5	0	0	0	0	0	0	1	15	0	0	0	0	0	2	0	0
255	0	0	1	0	0	0	0	0	0	0	1	0	0	0	0	0	0	1	0	0	9	0	1	0	0	5		0	0	0	0	0	1	15	0	0	0	0	0	2	0	0
256	0	1	1	0	0	0	0	0	0	0	0	0	0	0	0	0	0	0	0	0	9	0	1	0	0	0	0	0	0	0	0	0	0	15		0	0	0	0	2	0	0
257	0	0	1	0	0	0	0	0	0	0	0	0	0	0	0	1	1	0	0	0	9	0	0	0	0	0	0	0	0	0	0	0	0	15	0		0	0	0	1	0	0
258	0	0	0	0	0	0	0	0	0	0	1	1	0	0	0	0	0	1	0	0	9	0	0	0	1	5		0	0	0	0	0	1	15			0	3	0	0	0	0
259	0	0	0	0	0	0	0	0	0	0	1	1	0	0	0	0	0	1	0	0	9	0	0	0	1	5	0	0	0	0	0	0	1	15	0	0	0	0	0	0	0	0
260	0	1	1	0	0	0	0	0	0	0	0	0	0	0	0	0	0	1	0	0	9	0	1	0	0	0	2	0	0	0	0	0	1	15	0	0	0	0	0	2	0	0
261	0	0	1	0	0	0	0	0	0	0	1	1	0	0	0	0	0	0	1	1	9	0	0	0	1	5		0	0	0	0	0	0	15	0	0	0	0	0	1	0	1
262	0	0	1	0	0	0	0	0	1	1	0	0	1	0	0	0	1	1	0	0	1	1	1		0	0	0	0	0	0	0	0	1	15	0	0	0	0	0	2	0	0
263	0	0	1	0	0	0	0	0	0	0	0	0	0	0	0	1	0	1	0	0	9	0	0	0	0	0	0	0	0	0	0	0	1	15	0	0	0	0	0	1	0	0
264	0	0	0	0	0	0	0	0	0	0	1	1	0	0	0	0	0	0	0	0	9	0	1	0	1	5	0	0	0	0	0	0	0	15	0	0	0	0	0	2	0	0
265	0	0	1	0	0	0	0	0	0	0	0	0	0	0	0	0	1	0	0	0	9	0	1	0	0	0	2	0	0	0	0	0	0	15	0	0	0	3	0	2	0	0
266	0	1	1	0	0	0	0	0	0	0	0	0	0	0	0	0	1	0	0	0	9	0	1	0	0	0	0	0	0	0	0	0	0	15	0	0	0	0	0	2	0	0
267	0	0	1	0	0	0	0	0	0	0	0	0	0	0	0	0	0	1	0	0	9	0	1	0	0	0	1	0	1	0	0	0	1	15	0	0	0	0	0	2	0	0
268	0	0	1	0	0	0	0	0	0	0	0	0	0	0	0	0	0	0	0	0	9	0	0	0	0	0	0	0	0	0	0	0	0	15	0	0	0	0	0	0	0	0
269	0	1	1	0	0	0	0	0	0	0	0	0	1	0	1	0	0	1	0	0	0	0	1	3	0	0		0	0	0	1	0	1	15	0	0	1	0	0	2	0	0
270	0	1	1	0	0	0	0	0	0	0	1	1	0	0	1	0	0	0	0	0	9	0	1	0		5		0	0	0	0	0	0	15	0	0		0	0	2	0	0
271	0	0	0	0	0	0	0	0	0	0	1	1	0	0	0	0	1	1	1	1	9	0	0	0	1	5		0	0	0	0	0	1	15	0	0	0	0	0	0	0	1
272	0	0	0	0	0	0	0	0	0	0	0	1	0	0	0	0	0	0	1	1	9	0	0	0	1	0	0	0	0	0	0	0	0	15	0		0	0	0	0	0	1
273	0	1	1	0	0	0	0	0	0	0	0	0	0	0	0	0	0	0	0	0	9	0	1	0	0	0	2	0	0	0	0	0	0	15	0	0	0	0	0	2	0	0
274	0	1	1	0	0	0	0	0	0	0	1	1	0	0	0	0	0	1	0	0	9	0	1	0	1	5	0	0	0	0	0	0	1	15	0	0	0	1	1	2	0	0
275	0	1	0	0	0	0	0	0	0	0	1	1	0	0	0	0	1	1	0	0	9	0	1	0	1	5	0	0	0	0	0	0	1	15	0	0	0	0	0	2	0	0
276	0	0	1	0	0	0	0	0	0	0	0	0	0	0	0	0	0	0	0	0	9	0	1	0	0	0	0	0	0	0	0	0	0	15	0	0	0	0	0	2	0	0
277	0	1	1	0	0	0	0	0	0	0	1	0	0	0	0	0	0	1	0	0	9	0	1	0	0	1	0	0	0	0	0	0	1	15	0	0	0	0	0	2	0	0
278	0	0	1	0	0	0	0	0	0	0	0	1	0	0	0	0	0	0	0	0	9	0	1	0		0	0	0	0	0	0	0	0	15	0	0	0	0	0	2	0	0
279	0	0	1	0	0	0	0	0	0	0	0	0	0	0	0	0	0	0	0	0	9	0	1	0	0	0	0	0	0	0	0	0	0	15	0	0	0	0	0	2	0	0
280	0	0	1	0	0	0	0	0	0	0	0	0	0	0	0	0	1	0	0	0	9	0	1	0	0	0	0	0	0	0	0	0	0	15	0	0	0	0	0	2	0	0
281	0	0	1	0	0	0	0	0	0	0	0	0	0	0	0	0	0	0	0	0	9	0	1	0	0	0	0	0	0	0	0	0	0	15	0	0	0	0	0	2	0	0
282	0	0	1	0	0	0	0	0	0	0	1	1	0	0	0	0	0	0	0	0	9	0	0	0	1	5	0	0	0	0	0	0	0	15	0	0	0	0	0	0	0	0
283	0	1	0	0	0	0	0	0	0	0	0	1	0	0	1	0	0	1	0	0	9	0	0	0	1	0	0	0	0	0	0	0	1	15	0	0	1	3	0	1	0	0
284	0	1	1	0	0	0	0	0	0	0	0	0	1	0	1	0	1	0	0	0	0	0	1	3	0	0	0	0	0	0	1	0	0	15	0	0	1	0	0	2	0	0
285	0	1	0	0	0	0	0	0	0	0	1	1	0	0	0	0	1	0	0	0	9	0	0	0	1	5	0	0	0	0	0	0	0	15	0	0	0	0	0	0	0	0
286	0	0	0	0	0	0	0	0	0	0	0	1	0	0	0	1	1	1	0	0	9	0	0	0	1	0	0	0	0	0	0	0	1	15	0	0	0	0	0	1	0	0
287	0	0	0	0	0	0	0	0	0	0	0	0	0	1	0	0	1	0	1	1	9	0	2	0	0	0	0	0	0	0	0	0	0	14	0	0	0	1	1	3	0	1
288	0	1	0	0	0	0	0	0	0	0	1	1	0	0	0	0	1	0	0	0	9	0	0	0	1	5	0	0	0	0	0	0	0	15	0	0	0	0	0	0	0	0
289	0	1	0	0	0	0	0	0	0	0	1	0	0	0	0	0	0	0	0	0	9	0	0	0	0	5		0	0	0	0	0	0	15	0	0	0	1	1	0	0	0
290	0	1	0	0	0	0	0	0	0	0	1	0	0	0	0	0	1	0	0	0	9	0	0	0	0	5	0	0	0	0	0	0	0	15	0	0	0	0	0	0	0	0
291	0	1	0	0	0	0	0	0	0	0	1	0	0	0	0	0	1	0	0	0	9	0	1	0	0	5		0	0	0	0	0	0	15	0	0	0	0	0	2	0	0
292	0	1	0	0	0	0	0	0	0	0	0	1	0	0	0	0	0	1	1	1	9	0	1	0	1	0	0	0	0	0	0	0	1	15	0	0	0	0	0	2	0	1
293	0	0	0	0	0	0	0	0	0	0	0	1	0	0	0	0	0	1	0	0	9	0	0	0	1	0	0	0	0	0	0	0	1	15	0	0	0	0	0	0	0	0
294	0	0	0	0	0	0	0	0	0	0	1	1	0	0	0	0	1	0	1	1	9	0	0	0	1	5		0	0	0	0	0	0	15	0	0	0	0	0	0	0	1
295	0	1	1	0	0	0	0	0	0	0	0	0	0	0	0	0	0	0	0	0	9	0	1	0	0	0	1	0	1	0	0	0	0	15	0	0	0	0	0	2	0	0
296	0	1	1	0	0	0	0	0	0	0	0	0	0	0	0	0	0	0	0	0	9	0	2	0	0	0	0	0	0	0	0	0	0	15	0	0	0	3	0	3	0	0
297	0	0	0	0	0	0	0	0	0	0	1	0	0	0	1	1	0	0	0	0	9	0	1	0	0	4	0	0	0	0	0	0	0	15	0	0	1	0	0	2	0	0
298	0	0	0	0	0	0	0	0	0	0	0	1	0	0	0	0	0	0	0	0	9	0	0	0	1	0	0	0	0	0	0	0	0	15	0	0	0	0	0	0	0	0
299	0	0	0	0	0	0	0	0	0	0	1	1	0	0	0	0	0	0	0	0	9	0	0	0	1	5	0	0	0	0	0	0	0	15	0	0	0	0	0	0	0	0
300	0	0	0	0	1	0	0	0	0	0	1	1	1	0	1	1	1	1	1	0	9	0	1	3	1	5	0	1	0	1	1	0	9	15	0			0	0	2	0
301	0	1	1	0	0	0	0	0	0	0	0	1	0	0	0	0	0	1	0	0	9	0	1	0	1	0	0	0	0	0	0	0	1	15	0	0	0	0	0	2	0	0
302	0	0	0	0	0	0	0	0	0	0	1	0	0	0	0	0	1	0	0	0	9	0	0	0	0	5		0	0	0	0	0	0	15	0	0	0	1	1	0	0	0
303	0	1	1	0	0	0	0	0	0	0	0	0	0	0	0	0	0	1	0	0	9	0	1	0	0	0	2	0	0	0	0	0	1	15	0	0	0	0	0	2	0	0
304	0	1	1	0	0	0	0	0	0	0	0	0	0	0	0	0	1	1	0	0	9	0	1	0	0	0		0	0	0	0	0	1	15	0	0	0	0	0	2	0	0
305	0	0	1	0	0	0	0	0	0	0	0	0	0	0	0	0	0	1	0	0	9	0	1	0	0	0	0	0	0	0	0	0	1	15	0	0	0	0	0	2	0	0
306	0	1	1	0	0	0	0	0	0	0	0	0	0	0	0	0	1	0	0	0	9	0	2	0	0	0	0	0	0	0	0	0	0	15	0	0	0	0	0	3	0	0
307	0	0	0	0	0	0	0	0	0	0	0	1	0	0	0	0	0	1	1	1	9	0	0	0	1	0	0	0	0	0	0	0	1	15	0	0	0	0	0	0	0	1
308	0	0	0	0	0	0	0	0	0	0	0	1	0	0	0	0	0	0	0	0	9	0	0	0	1	0	0	0	0	0	0	0	0	15	0	0	0	0	0	0	0	0
309	0	0	0	0	1	1	1	0	0	0	1	1	0	0	0	0	1	1	1	1	9	0	0	0		2	0	1	0	1	0	1	1	15	1	0	0	0	0	1	0	1
310	0	0	1	0	0	0	0	0	0	0	1	1	0	0	0	1	1	1	0	0	9	0	0	0	1	5	0	0	0	0	0	0	1	15	0	0	0	0	0	1	0	0
311	0	0	0	0	0	0	0	0	0	0	1	0	0	0	0	0	1	0	0	0	9	0	0	0	0	5	0	0	0	0	0	0	0	15	0	0	0	0	0	1	0	0
312	0	1	1	0	0	0	0	0	0	0	0	0	0	0	0	0	1	0	0	0	9	0	1	0	0	0	1	0	1	0	0	0	0	15	0	0	0	1	1	2	0	0
313	0	1	1	0	0	0	0	0	0	0	0	0	0	0	0	0	1	0	0	0	9	0	1	0	0	0	1	0	1	0	0	0	0	15	0	0	0	0	0	2	0	0
314	0	0	1	0	0	0	0	0	0	0	0	0	0	0	0	0	0	0	0	0	9	0	0	0	0	0	0	0	0	0	0	0	0	15	0	0	0	0	0	0	0	0
315	0	0	0	0	0	0	0	0	0	0	1	1	0	0	0	0	0	0	1	1	9	0	0	0	1	5	0	0	0	0	0	0	0	15	0	0	0	0	0	0	0	1
316	0	0	0	0	0	0	0	0	0	0	1	0	0	0	0	0	0	0	1	1	9	0	0	1	0	5	0	0	0	0	0	0	0	15	0	0	0	3	0	0	0	1
317	0	0	0	0	0	1	0	0	1	0	1	1	1	0	0	1	0	1	0	0	3	0	0		1	5	0	0	0	0	0	0	1	15	1	0	0	0	0	1	0	0
318	0	0	0	0	0	0	0	0	0	0	1	1	1	0	0	0	1	0	1	1	0	0	0		1	5	0	0	0	0	0	0	0	15	0	0	0	0	0	0	0	1
319	0	0	0	0	0	0	0	0	0	0	1	1	0	0	0	0	1	0	1	1	9	0	2	0	1	5	0	0	0	0	0	0	0	15	0	0	0	0	0	3	0	1
320	0	0	1	0	0	0	0	0	0	0	0	0	0	0	0	0	0	1	0	0	9	0	1	0	0	0	0	0	0	0	0	0	1	15	0	0	0	0	0	2	0	0
321	0	0	0	0	1	0	0	0	0	0	1	1	0	0	0	0	0	0	0	0	0	0	0	0	1	5	0	1	0	1	0	0	0	15	0	0	0	0	0	0	0	0
322	0	0	0	0	0	0	0	0	0	0	1	1	0	1	1	0	1	0	1	1	9	0	0	0	1	5	0	0	0	0	0	0	0	14	0	0	1	0	0	0	0	1
323	0	0	0	0	0	1	0	0	1	0	0	0	0	1	0	0	0	1	1	1	3	0	0	0	0	0	0	0	0	0	0	0	1	14	1		0	0	0	0	0	1
324	0	1	1	0	0	0	0	0	0	0	0	0	0	0	0	0	0	1	0	0	9	0	1	0	0	0	0	0	0	0	0	0	1	15	0	0	0	0	0	2	0	0
325	0	0	1	0	0	0	0	0	0	0	1	0	0	0	0	0	1	0	0	0	9	0	1	0	0	1	2	0	0	0	0	0	0	15	0	0	0	3	0	2	0	0
326	0	0	0	0	0	0	0	0	0	0	1	1	0	0	0	0	1	0	1	1	9	0	0	1	1	5	0	0	0	0	0	0	0	15	0	0	0	0	0	0	0	1
327	0	0	0	0	1	0	0	0	0	0	1	1	0	0	0	0	1	0	1	1	9	0	1	0	1	5	0		0	0	0	0	0	15	0	0	0	0	0	2	0	1
328	0	1	0	0	0	0	0	0	0	0	0	0	1	0	1	0	1	0	0	0	9	0	0	2	0	0	0	0	0	0	1	0	0	15	0	0	1	0	0	0	0	0
329	0	0	0	0	0	0	0	0	0	0	1	1	0	0	0	0	0	1	1	1	9	0	2	0	1	3	0	0	0	0	0	0	1	15	0	0	0	1	1	3	0	1
330	0	0	0	0	0	0	0	0	0	0	1	1	0	0	0	1	1	0	1	1	9	0	9	0	1	5	0	0	0	0	0	0	0	15	0	0	0	0	0	9	1	1
331	0	0	0	0	0	0	0	0	0	0	1	1	0	0	0	0	1	0	0	0	9	0	0	0	1	5	0	0	0	0	0	0	0	15	0	0	0	3	0	0	0	0
332	0	1	0	0	0	0	0	0	0	0	1	1	0	0	0	0	1	0	0	0	9	0	1	0	1	5	0	0	0	0	0	0	0	15	0	0	0	0	0	2	0	0
333	0	0	0	0	0	0	0	0	0	0	1	1	0	0	0	0	0	0	0	0	9	0	0	0	1	3	0	0	0	0	0	0	0	15	0	0	0	0	0	0	0	0
334	0	0	0	0	0	0	0	0	0	0	1	1	0	0	1	0	1	1	1	1	9	0	0	1	1	5	0	0	0	0	0	0	1	15	0	0		0	0	0	0	1
335	0	1	0	0	0	0	0	0	0	0	1	1	0	0	0	0	0	0	0	0	9	0	0	0	1	5	0	0	0	0	0	0	0	15	0	0	0	0	0	0	0	0
336	0	1	1	0	0	0	0	0	0	0	0	0	0	0	0	0	1	1	0	0	9	0	1	0	0	0	0	0	0	0	0	0	9	15	0	0	0	0	0	2	0	0
337	0	0	0	0	0	0	0	0	0	0	1	1	0	0	0	0	1	1	1	1	0	0	0	0	1	5	0	0	0	0	0	0	1	15	0	0	0	0	0	0	0	1
338	0	1	0	0	0	0	0	0	0	0	1	1	0	0	1	1	0	1	0	0	0	0	0	0	1	5		0	0	0	0	0	1	15	0	0	1	0	0	1	0	0
339	0	0	0	0	0	0	0	0	0	0	0	1	0	0	0	0	0	1	0	0	9	0	0	0	1	0	0	0	0	0	0	0	1	15	0	0	0	1	1	0	0	0
340	0	0	0	0	1	0	0	0	0	0	1	1	0	0	0	0	1	1	0	0	0	0	1	0	1	5	0	1	0	1	0	0	1	15	0	0	0	0	0	2	0	0
341	0	0	0	0	0	0	0	0	0	0	1	0	0	0	1	0	0	1	0	0	9	0	1	0	0	1	0	0	0	0	0	0	1	15	0	0	1	0	0	2	0	0
342	0	0	0	0	0	0	0	0	0	0	1	0	0	0	1	0	1	1	1	1	9	0	0	0	0	5	0	0	0	0	0	0	1	15	0		1	0	0	0	0	1
343	0	1	0	0	0	0	0	0	0	0	1	1	0	0	0	0	1	0	0	0	9	0	0	0	1	5	0	0	0	0	0	0	0	15	0	0	0	0	0	1	0	0
344	0	1	1	0	0	0	0	0	0	0	0	0	0	0	0	0	0	0	0	0	9	0	0	0	0	0	0	0	0	0	0	0	0	15	0	0	0	0	0	0	0	0
345	0	0	0	0	0	0	0	0	0	0	1	1	0	1	0	0	0	1	0	0	0	0	0	0	1	5	0	0	0	0	0	0	1	14	0	0	0	1	1	0	0	0
346	0	0	0	0	0	0	0	0	0	0	1	1	0	0	0	0	1	1	0	0	9	0	0	0	1	5	0	0	0	0	0	0	1	15	0	0	0	3	0	0	0	0
347	0	0	0	0	0	0	0	0	1	0	0	1	0	1	0	0	1	0	1	1	2	0	0	0	1	0	0	0	0	0	0	0	0	14	0	0	0	0	0	0	0	1
348	0	0	0	0	0	0	0	0	0	0	0	1	0	0	0	0	1	0	1	1	9	0	0	0	1	0	0	0	0	0	0	0	0	15	0	0	0	0	0	0	0	1
349	0	0	0	0	0	0	0	0	0	0	0	1	0	0	0	0	0	0	1	1	9	0	0	0	1	0	0	0	0	0	0	0	0	15	0	0	0	0	0	0	0	1
350	0	0	0	0	1	0	0	0	0	0	1	0	0	0	1	1	1	0	0	0	0	0	9	0	0	5	0	1	0	1	0	0	0	15	0	0		0	0	9	1	0
351	0	1	0	0	0	0	0	0	0	0	1	0	0	0	1	0	0	0	0	0	9	0	0	0	0	5	0	0	0	0	0	0	0	15	0	0	1	0	0	0	0	0
352	0	1	0	0	0	0	0	0	0	0	1	0	0	0	0	1	0	0	0	0	9	0	9	0	0	1	0	0	0	0	0	0	0	15	0	0	0	0	0	9	1	0
353	0	0	0	0	0	0	0	0	0	0	0	0	1	0	1	0	1	0	0	0	9	0	0	2	0	0	0	0	0	0	1	0	0	15	0	0	1	0	0	0	0	0
354	0	0	0	0	0	0	0	0	0	0	1	1	0	0	0	0	1	0	0	0	9	0	0	0	1	3		0	0	0	0	0	0	15	0	0	0	0	0	0	0	0
355	0	0	0	0	0	0	0	0	0	0	1	1	0	0	0	0	0	1	0	0	9	0	0	0	1	5	0	0	0	0	0	0	1	15	0	0	0	0	0	0	0	0
356	0	0	0	0	0	0	0	0	0	0	0	0	0	0	1	0	0	0	0	0	9	0	0	0	0	0	0	0	0	0	0	0	0	15	0	0	1	0	0	0	0	0
357	0	0	0	0	0	0	0	0	0	0	1	0	0	0	0	0	1	0	1	1	9	0	0	0	0	5	0	0	0	0	0	0	0	15	0	0	0	0	0	0	0	1
358	0	1	0	0	0	0	0	0	0	0	1	1	0	0	1	0	0	1	0	0	9	0	0	0	1	5		0	0	0	0	0	1	15	0		1	0	0	0	0	0
359	0	0	0	0	0	0	0	0	0	0	1	1	0	0	0	0	1	0	1	1	9	0	2	0	1	5	0	0	0	0	0	0	0	15	0	0	0	1	1	3	0	1
360	0	0	0	0	0	0	0	0	0	0	0	0	1	0	0	0	1	0	0	0	9	0	0		0	0	0	0	0	0	0	0	0	15	0	0	0	0	0	0	0	0
361	0	1	0	0	0	0	0	0	0	0	1	1	0	1	0	0	1	0	1	1	9	0	0	0	1	5	0	0	0	0	0	0	0	14	0	0	0	0	0	0	0	1
362	0	0	0	0	0	0	0	0	0	0	1	1	0	0	0	1	1	1	1	1	0	0	9	0	1	5		0	0	0	0	0	1	15	0		0	0	0	9	1	1
363	0	0	0	0	0	0	0	0	0	0	1	0	0	0	0	0	1	0	0	0	9	0	0	0	0	5	0	0	0	0	0	0	0	15	0		0	0	0	0	0	0
364	0	1	0	0	0	0	0	0	0	0	1	1	0	0	0	0	1	0	0	0	9	0	0	0	1	5	0	0	0	0	0	0	0	15	0	0	0	0	0	1	0	0
365	0	0	0	0	0	0	0	0	0	0	0	0	1	0	1	0	0	0	0	0	9	0	2	3	0	0	0	0	0	0	1	0	0	15	0	0	1	0	0	3	0	0
366	0	1	0	0	0	0	0	0	0	0	1	1	0	0	0	0	0	1	0	0	9	0	2	0	1	5	0	0	0	0	0	0	1	15	0		0	0	0	3	0	0
367	0	0	0	0	0	0	0	0	0	0	1	1	0	0	0	0	1	1	1	1	9	0	0	0	1	5	0	0	0	0	0	0	1	15	0	0	0	0	0	0	0	1
368	0	1	0	0	0	0	0	1	0	0	0	1	0	0	0	0	1	0	0	0	9	0	0	0	1	0	0	0	0	0	0	0	0	15	0	0	0	0	0	0	0	0
369	0	0	0	0	0	0	0	0	0	0	1	1	0	0	0	0	1	0	1	1	9	0	0	0	1	2	0	0	0	0	0	0	0	15	0	0	0	1	1	0	0	1
370	0	0	0	0	0	0	0	0	0	0	1	1	0	0	0	0	0	1	1	1	9	0	0	0	1	5	0	0	0	0	0	0	1	15	0	0	0	1	1	0	0	1
371	0	1	0	0	0	0	0	0	0	0	0	1	0	0	0	0	1	0	0	0	9	0	0	0	1	0	0	0	0	0	0	0	0	15	0	0	0	0	0	0	0	0
372	0	1	0	0	0	0	0	0	0	0	1	1	0	0	0	0	1	0	1	0	9	0	0	0	1	5	0	0	0	0	0	0	0	15	0	0	0	3	0	0	0
373	0	1	0	0	0	0	0	0	0	0	1	1	1	0	1	0	0	0	0	0	0	0	0	2	1	5		0	0	0	1	0	0	15	0	0	1	0	0	0	0	0
374	0	1	0	0	0	0	0	0	0	0	1	1	0	0	0	0	0	0	0	0	9	0	1	0	1	5	0	0	0	0	0	0	0	15	0	0	0	3	0	2	0	0
375	0	0	0	0	0	0	0	0	0	0	1	0	0	0	0	0	1	0	1	1	9	0	2	0	0	5	0	0	0	0	0	0	0	15	0	0	0	0	0	3	0	1
376	0	0	0	0	0	0	0	0	0	0	1	1	0	0	0	0	1	0	0	0	9	0	2	0	1	1	0	0	0	0	0	0	0	15	0	0	0	0	0	3	0	0
377	0	1	0	0	0	0	0	0	0	0	1	1	0	0	0	0	1	0	0	0	9	0	0	0	1	5	0	0	0	0	0	0	0	15	0	0	0	0	0	0	0	0
378	0	1	0	0	0	0	0	0	0	0	0	1	0	0	0	0	1	0	0	0	9	0	0	0	1	0	0	0	0	0	0	0	0	15	0		0	0	0	0	0	0
379	0	0	0	0	0	0	0	0	0	0	1	1	0	0	0	0	1	0	1	1	0	0	1	1		5	0	0	0	0	0	0	0	15	0	0	0	0	0	2	0	1
380	0	0	0	0	0	0	0	0	0	0	1	0	0	0	0	0	1	1	1	1	9	0	0	0	0	2	0	0	0	0	0	0	1	15	0	0	0	0	0	0	0	1
381	0	0	1	0	0	0	0	0	0	0	0	0	0	0	0	1	1	0	0	0	9	0	0	0	0	0		0	0	0	0	0	0	15	0	0	0	1	1	1	0	0
382	0	1	0	0	0	0	0	0	0	0	0	1	0	0	0	0	0	1	0	0	9	0	0	0	1	0	0	0	0	0	0	0	1	15	0	0	0	1	1	0	0	0
383	0	1	1	0	0	0	0	0	0	0	0	0	0	0	0	0	0	1	0	0	9	0	1	0	0	0	0	0	0	0	0	0	1	15	0	0	0	1	1	2	0	0
384	0	1	1	0	0	0	0	0	0	0	0	1	0	0	1	0	0	1	0	0	9	0	1	0		0	0	0	0	0	0	0	1	15	0	0	1	0	0	2	0	0
385	0	0	0	0	0	0	0	0	0	0	1	1	0	1	0	0	1	0	1	1	9	0	0	0	1	5	0	0	0	0	0	0	0	14	0	0	0	0	0	0	0	1
386	0	0	1	0	0	0	0	0	0	0	1	1	0	0	0	0	0	0	0	0	0	0	1	0	1	5	0	0	0	0	0	0	0	15	0		0	0	0	2	0	0
387	0	0	0	0	1	0	0	0	0	0	0	0	0	0	0	0	0	0	0	0	0	0	1	1	0	0	0	1	0	1	0	0	0	15	0	0	0	0	0	2	0	0
388	0	1	1	0	0	0	0	0	0	0	0	0	0	0	0	0	0	0	0	0	9	0	1	0	0	0	0	0	0	0	0	0	0	15	0	0	0	0	0	2	0	0
389	0	1	0	0	0	0	0	0	0	0	1	1	0	0	0	0	1	1	1	1	9	0	0	0	1	5	0	0	0	0	0	0	9	15	0		0	0	0	0	0	1
390	0	0	0	0	0	0	0	0	0	0	0	1	0	0	0	0	1	0	1	1	9	0	0	0	1	0	0	0	0	0	0	0	0	15	0	0	0	0	0	0	0	1
391	0	0	0	0	0	0	0	0	0	0	1	1	0	0	0	0	0	0	1	1	9	0	0	0	1	5	0	0	0	0	0	0	0	15	0	0	0	0	0	0	0	1
392	0	0	0	0	0	0	0	0	0	0	1	1	0	0	0	0	1	0	1	1	9	0	2	0	1	5	0	0	0	0	0	0	0	15	0	0	0	0	0	3	0	1
393	0	1	0	0	0	0	0	0	0	0	1	1	1	0	1	0	1	1	1	1	0	0	0	3	1	5	0	0	0	0	1	0	1	15	0	0	1	0	0	0	0	1
394	0	0	0	0	0	0	0	0	0	0	1	1	0	0	0	0	0	1	1	0	9	0	0	0	1	5	0	0	0	0	0	0	1	15	0		0	0	0	0	0
395	0	0	0	0	0	0	0	0	0	0	0	1	0	0	0	0	1	1	1	1	9	0	0	0	1	0	0	0	0	0	0	0	1	15	0	0	0	0	0	0	0	1
396	0	1	0	0	0	0	0	0	0	0	1	1	0	0	0	0	0	1	0	0	9	0	0	0	1	5		0	0	0	0	0	1	15	0	0	0	3	0	0	0	0
397	0	0	0	0	0	0	0	0	0	0	0	0	0	0	1	0	0	1	0	0	9	0	0	1	0	0	0	0	0	0	0	0	1	15	0	0	1	2	1	0	0	0
398	0	1	0	0	0	0	0	0	0	0	0	1	0	0	0	0	1	0	0	0	9	0	0	0	1	0	0	0	0	0	0	0	0	15	0	0	0	0	0	0	0	0
399	0	1	0	0	0	0	0	0	0	0	1	1	0	0	0	0	0	1	0	0	9	0	0	0	1	5	0	0	0	0	0	0	1	15	0	0	0	0	0	0	0	0
400	0	0	0	0	0	0	0	0	0	0	1	0	0	0	0	0	1	0	0	0	9	0	2	0	0	5	0	0	0	0	0	0	0	15	0	0	0	3	0	3	0	0
401	0	0	0	0	0	0	0	0	0	0	1	1	0	0	0	0	1	0	1	1	9	0	0	0	1	5	0	0	0	0	0	0	0	15	0		0	0	0	0	0	1
402	0	1	0	0	0	0	0	0	0	0	1	1	0	0	0	0	0	0	0	0	9	0	0	0	1	5		0	0	0	0	0	0	15	0	0	0	0	0	0	0	0
403	0	0	1	0	0	0	0	0	0	0	0	1	0	0	0	0	0	0	0	0	0	0	1	0	1	0	0	0	0	0	0	0	0	15	0	0	0	0	0	2	0	0
404	0	0	0	0	0	0	0	0	0	0	0	1	0	0	1	0	1	0	1	1	9	0	0	0	1	0		0	0	0	0	0	0	15	0	0	1	0	0	1	0	1
405	0	1	0	0	0	0	0	0	0	0	1	1	0	0	0	0	1	1	0	0	0	0	0	0	1	5		0	0	0	0	0	1	15	0	0	0	0	0	0	0	0
406	0	1	0	0	0	0	0	0	0	0	1	1	0	0	0	0	0	1	1	1	9	0	0	0	1	5	0	0	0	0	0	0	1	15	0	0	0	0	0	0	0	1
407	0	0	1	0	0	0	0	0	0	0	1	0	0	0	0	0	0	1	0	0	9	0	1	0	0	3		0	0	0	0	0	1	15	0	0	0	3	0	2	0	0
408	0	1	0	0	0	0	0	0	0	0	1	0	0	0	1	0	0	1	1	1	9	0	0	0	0	5	0	0	0	0	0	0	1	15	0	0	1	0	0	0	0	1
409	0	1	0	0	0	0	0	0	0	0	1	1	0	0	0	0	1	0	0	0	9	0	0	0	1	5	0	0	0	0	0	0	0	15	0	0	0	0	0	0	0	0
410	0	0	0	0	0	0	0	0	0	0	1	1	0	0	0	0	0	1	1	1	0	0	0	0	1	5	0	0	0	0	0	0	1	15	0		0	0	0	0	0	1
411	0	0	0	0	0	0	0	0	0	0	1	0	0	0	0	0	1	0	0	0	9	0	1	0	0	2		0	0	0	0	0	0	15	0	0	0	1	1	2	0	0
412	0	1	0	0	0	0	0	0	0	0	1	1	0	0	1	0	0	1	0	0	9	0	1	0	1	5	0	0	0	0	0	0	1	15	0	0	1	0	0	0	0	0
413	0	0	1	0	0	0	0	0	0	0	0	0	0	0	0	0	1	0	0	0	9	0	0	0	0	0		0	0	0	0	0	0	15	0		0	0	0	1	0	0
414	0	1	1	0	0	0	0	0	0	0	0	0	0	0	1	0	0	1	0	0	9	0	1	0	0	0		0	0	0	0	0	1	15	0	0	1	0	0	2	0	0
415	0	0	0	0	0	0	0	0	0	0	1	1	0	0	0	0	1	0	0	0	9	0	0	0	1	5	0	0	0	0	0	0	0	15	0	0	0	0	0	0	0	0
416	0	1	1	0	0	0	0	0	0	0	0	0	0	0	0	0	0	1	0	0	9	0	1	0	0	0	0	0	0	0	0	0	1	15	0	0	0	0	0	2	0	0
417	0	0	0	0	0	0	0	0	0	0	1	1	0	1	0	0	1	0	1	1	0	0	0	0	1	5	0	0	0	0	0	0	0	11	0	0	0	0	0	0	0	1
418	0	0	0	0	0	0	0	0	0	0	1	1	0	0	0	0	1	0	1	1	9	0	0	0	1	5	0	0	0	0	0	0	0	15	0		0	0	0	0	0	1
419	0	0	0	0	0	0	0	0	0	0	1	0	0	0	0	0	1	0	1	1	9	0	0	0	0	5	0	0	0	0	0	0	0	15	0	0	0	0	0	0	0	1
420	0	0	0	0	0	0	0	0	0	0	1	1	0	0	0	0	0	0	1	1	9	0	0	0	1	5		0	0	0	0	0	0	15	0	0	0	0	0	0	0	1
421	0	0	0	0	0	0	0	0	0	0	0	1	0	0	0	0	1	0	1	1	9	0	2	0	1	0	0	0	0	0	0	0	0	15	0	0	0	1	1	3	0	1
422	0	0	0	0	0	0	0	0	0	0	1	1	0	0	0	0	0	0	0	0	9	0	0	0	1	5	0	0	0	0	0	0	0	15	0	0	0	3	0	0	0	0
423	0	0	0	0	0	0	0	0	0	0	1	1	0	0	0	0	1	0	1	0	9	0	0	0	1	1	0	0	0	0	0	0	0	15	0	0	0	0	0	0	0
424	0	0	0	0	0	0	0	0	0	0	1	0	0	0	0	0	0	1	1	1	9	0	1	0	0	4	0	0	0	0	0	0	1	15	0	0	0	0	0	2	0	1
425	0	0	0	0	0	0	0	0	0	0	0	1	0	0	0	0	0	1	1	1	9	0	2	0	1	0	0	0	0	0	0	0	1	15	0	0	0	3	0	3	0	1
426	0	0	1	0	0	0	0	0	0	0	0	0	0	0	1	0	0	1	0	0	9	0	1	0	0	0		0	0	0	0	0	1	15	0	0	1	0	0	2	0	0
427	0	1	0	0	0	0	0	0	0	0	0	1	0	0	1	0	1	1	0	0	9	0	0	0	1	0	0	0	0	0	0	0	1	15	0	0	1	0	0	0	0	0
428	0	0	0	0	0	0	0	0	0	0	0	1	0	0	0	0	1	0	0	0	9	0	0	0	1	0		0	0	0	0	0	0	15	0	0	0	0	0	1	0	0
429	0	0	0	0	0	0	0	0	0	0	1	1	0	1	0	0	0	1	1	1	9	0	0	0	1	5	0	0	0	0	0	0	1	14	0	0	0	0	0	0	0	1
430	0	0	0	0	0	0	0	0	0	0	1	1	0	0	0	1	1	0	0	0	9	0	1	0	1	5	0	0	0	0	0	0	0	15	0	0	0	0	0	2	1	0
431	0	1	0	0	0	0	0	0	0	0	0	1	0	0	0	0	1	1	0	0	9	0	0	0	1	0	0	0	0	0	0	0	1	15	0	0	0	1	1	0	0	0
432	0	0	0	0	0	0	0	0	0	0	1	0	0	0	0	0	1	0	0	0	9	0	1	0	0	5		0	0	0	0	0	0	15	0	0	0	3	0	2	0	0
433	0	1	0	0	0	0	0	0	0	0	0	1	0	0	0	0	0	1	0	0	9	0	0	0	1	0	0	0	0	0	0	0	1	15	0	0	0	1	1	0	0	0
434	0	0	0	0	0	0	0	0	0	0	1	1	0	0	0	0	1	0	1	0	9	0	0	0	1	5		0	0	0	0	0	0	15	0	0	0	0	0	0	0
435	0	1	0	0	0	0	0	0	0	0	1	1	0	1	1	0	0	1	1	1	9	0	2	0	1	5		0	0	0	0	0	1	14	0	0		0	0	3	0	1
436	0	1	0	0	0	0	0	0	0	0	1	1	0	0	0	0	1	0	1	1	9	0	0	0	1	5	0	0	0	0	0	0	0	15	0	0	0	0	0	0	0	1
437	0	0	0	0	0	0	0	0	0	0	1	0	0	1	0	0	1	0	1	1	9	0	0	0	0	5	0	0	0	0	0	0	0	14		0	0	0	0	0	0	1
438	0	0	0	0	0	0	1	0	0	0	1	1	0	1	0	0	1	1	1	1	0	0	0	0	1	5	0	0	0	0	0	1	1	14	0	0	0	0	0	0	0	1
439	0	0	0	0	0	0	0	0	0	0	1	0	0	0	0	0	0	1	1	1	0	0	0	0	0	5	0	0	0	0	0	0	1	15	0	0	0	0	0	0	0	1
440	0	1	0	0	0	0	0	0	0	0	0	1	0	0	0	0	1	0	1	1	9	0	0	0	1	0	0	0	0	0	0	0	0	15	0	0	0	0	0	0	0	1
441	0	1	0	0	0	0	0	0	0	0	1	1	1	0	0	0	0	0	0	0	9	0	2		1	5	0	0	0	0	0	0	0	15	0	0	0	0	0	3	0	0
442	0	0	0	0	1	0	0	0	0	0	1	0	0	0	0	0	1	1	1	0	9	0	0	0	0	5	0		0	0	0		9	15			0	0	0	0	0
443	0	0	0	0	0	0	0	0	0	0	1	0	1	0	0	0	1	0	1	0	9	0	0	3	0	2	0	0	0	0	1	0	0	15	0	0	0	0	0	0	0
444	0	0	0	0	0	0	0	0	0	0	1	0	0	0	0	0	1	0	0	0	0	0	0	0	0	5	0	0	0	0	0	0	0	15	0	0	0	0	0	0	0	0
445	0	1	0	0	0	0	0	0	0	0	1	0	0	0	0	1	0	0	0	0	9	0	0	0	0	5	0	0	0	0	0	0	0	15	0	0	0	0	0	1	1	0
446	0	1	0	0	0	0	0	0	0	0	0	1	0	0	1	0	0	1	0	0	0	0	0	1	1	0	0	0	0	0	0	0	1	15	0	0	1	0	0	0	0	0
447	0	0	0	0	0	0	0	0	0	0	1	1	0	0	0	0	1	0	1	0	9	0	0	0	1	5	0	0	0	0	0	0	0	15	0	0	0	1	1	0	0
448	0	1	1	0	0	0	0	0	0	0	0	0	0	0	0	0	1	0	0	0	9	0	1	0	0	0	0	0	0	0	0	0	0	15	0	0	0	0	0	2	0	0
449	0	0	0	0	0	0	0	0	0	0	1	0	0	0	0	0	1	1	0	0	9	0	2	0	0	4	0	0	0	0	0	0	1	15	0	0	0	0	0	3	0	0
450	0	0	0	1	0	0	0	0	0	0	1	0	0	0	0	0	1	0	1	1	9	0	2	0	0	5	0	0	0	0	0	0	0	15	0	1	0	0	0	3	0	1
451	0	1	0	0	0	0	0	0	0	0	0	1	0	0	0	0	1	0	1	1	9	0	0	0	1	0	0	0	0	0	0	0	0	15	0	0	0	0	0	0	0	1
452	0	0	0	0	0	0	0	0	0	0	1	1	0	0	0	0	1	1	0	0	9	0	0	0	1	5	0	0	0	0	0	0	1	15	0	0	0	0	0	0	0	0
453	0	1	0	0	0	0	0	0	0	0	1	1	0	0	1	0	0	0	0	0	9	0	2	0		5		0	0	0	0	0	0	15	0			1	1	3	0	0
454	0	0	0	0	0	0	0	0	1	0	1	1	0	0	0	0	1	0	1	1	2	0	0	0	1	5	0	0	0	0	0	0	0	15	0	0	0	0	0	0	0	1
455	0	1	0	0	0	0	0	0	0	0	1	0	0	0	1	0	0	1	0	0	9	0	0	0	0	5	0	0	0	0	0	0	1	15	0	0	1	0	0	0	0	0
456	0	0	0	0	0	0	0	0	0	0	1	1	1	0	1	0	1	1	1	1	0	0	0	3		5	0	0	0	0	1	0	1	15	0	0		1	1	0	0	1
457	0	0	0	0	1	0	0	0	1	0	1	1	0	1	1	0	1	1	1	0	2	0	0	0	1	5	0		0	0	0	0	9	14				0	0	0	0
458	0	0	0	0	0	0	0	0	0	0	1	1	0	0	0	0	1	1	1	1	9	0	0	0	1	5	0	0	0	0	0	0	1	15	0	0	0	0	0	0	0	1
459	0	0	0	0	0	0	0	0	0	0	1	1	0	0	0	0	0	0	1	1	0	0	0	0	1	5	0	0	0	0	0	0	0	15	0	0	0	0	0	0	0	1
460	0	0	0	0	0	0	0	0	0	0	1	0	0	0	0	0	1	1	0	0	9	0	2	0	0	5	0	0	0	0	0	0	1	15	0	0	0	3	0	3	0	0
461	0	0	0	0	0	0	0	0	0	0	1	1	0	0	0	0	1	0	0	0	9	0	2	0	1	5	0	0	0	0	0	0	0	15	0	0	0	1	1	3	0	0
462	0	0	0	0	0	0	1	0	0	0	1	1	0	1	0	0	1	0	1	1	0	0	0	0	1	5	0	0	0	0	0	1	0	14	0	0	0	0	0	0	0	1
463	0	0	1	0	0	0	0	0	0	0	0	0	0	0	0	0	0	0	0	0	9	0	1	0	0	0		0	0	0	0	0	0	15	0	0	0	0	0	2	0	0
464	0	1	0	0	0	0	0	0	0	0	0	1	0	0	0	0	0	1	1	1	9	0	1	0	1	0	0	0	0	0	0	0	1	15	0		0	0	0	2	0	1
465	0	1	0	0	0	0	0	0	0	0	1	1	0	0	1	0	1	0	1	0	9	0	0	0	1	5		0	0	0	0	0	0	15	0	0	1	1	1	0	0
466	0	0	0	0	0	0	0	0	0	0	1	1	0	0	0	0	1	0	1	1	9	0	0	1	1	5		0	0	0	0	0	0	15	0		0	0	0	0	0	1
467	0	1	0	0	0	0	0	0	0	0	1	1	0	0	0	0	0	1	0	0	9	0	2	0		5	0	0	0	0	0	0	1	15	0	0	0	0	0	3	0	0
468	0	1	0	0	0	0	0	0	0	0	1	0	0	0	0	0	0	1	0	0	9	0	0	0	0	5	0	0	0	0	0	0	1	15	0	0	0	0	0	0	0	0
469	0	1	0	0	0	0	0	0	0	0	0	0	0	0	1	0	0	1	0	0	9	0	1	0	0	0	0	0	0	0	0	0	1	15	0	0	1	0	0	2	0	0
470	0	1	1	0	0	0	0	0	1	0	1	1	0	1	0	0	0	1	0	0	2	0	1	0	1	5	0	0	0	0	0	0	1	14	0	0	0	0	0	2	0	0
471	0	0	0	0	0	0	0	0	0	0	1	1	0	0	0	0	0	1	0	0	9	0	2	0	1	5		0	0	0	0	0	1	15	0	0	0	0	0	3	0	0
472	0	1	0	0	1	0	0	0	0	0	1	1	0	0	0	0	1	0	0	0	0	0	0	0	1	5	0	1	0	1	0	0	0	15	0	0	0	0	0	0	0	0
473	0	0	0	0	0	1	1	0	1	0	1	1	0	1	0	0	0	1	1	1	5	0	0	0	1	5	0	0	0	0	0	1	1	14	1	0	0	0	0	0	0	1
474	0	0	0	0	0	0	0	0	0	0	1	1	0	0	1	0	1	0	0	0	9	0	0	0	1	5	0	0	0	0	0	0	0	15	0	0	1	0	0	0	0	0
475	0	1	1	0	0	0	0	0	0	0	0	0	0	0	0	1	1	0	0	0	9	0	0	0	0	0	0	0	0	0	0	0	0	15	0		0	0	0	1	1	0
476	0	1	0	0	0	0	0	0	0	0	0	1	0	0	0	0	1	0	0	0	9	0	0	0	1	0	0	0	0	0	0	0	0	15	0	0	0	0	0	0	0	0
477	0	0	0	0	0	0	0	0	0	0	1	0	0	0	0	0	1	0	0	0	9	0	0	0	0	5	0	0	0	0	0	0	0	15	0	0	0	1	1	1	0	0
478	0	1	0	0	0	0	0	0	0	0	1	1	0	0	1	0	1	0	0	0	9	0	0	0	1	5	0	0	0	0	0	0	0	15	0	0	1	1	1	0	0	0
479	0	1	0	0	0	0	0	0	0	0	1	1	0	0	0	0	1	0	0	0	9	0	0	0	1	5	0	0	0	0	0	0	0	15	0	0	0	3	0	0	0	0
480	0	0	0	0	0	0	0	0	0	0	1	1	0	0	0	0	0	0	0	0	9	0	0	0	1	5	0	0	0	0	0	0	0	15	0	0	0	0	0	0	0	0
481	0	0	1	0	0	0	0	0	0	0	0	1	0	0	0	1	1	0	1	1	9	0	0	0	1	0	0	0	0	0	0	0	0	15	0	0	0	0	0	1	0	1
482	0	0	0	0	0	0	0	0	0	0	1	1	0	0	1	0	0	0	0	0	9	0	0	0	1	5		0	0	0	0	0	0	15	0	0	1	0	0	0	0	0
483	0	0	0	0	0	0	0	0	0	0	1	1	0	0	0	0	1	1	1	1	9	0	2	0	1	5	0	0	0	0	0	0	1	15	0		0	0	0	3	0	1
484	0	1	0	0	0	0	0	0	0	0	0	1	0	0	0	0	1	0	1	1	9	0	0	0	1	0		0	0	0	0	0	0	15	0	0	0	0	0	1	0	1
485	0	0	0	0	0	0	0	0	0	0	1	1	0	0	0	0	1	1	1	1	9	0	2	0	1	5		0	0	0	0	0	1	15	0	0	0	0	0	3	0	1
486	0	0	0	0	1	0	0	0	0	0	0	1	0	0	0	0	1	1	1	0	9	0	0	0	1	0	0		0	0	0	0	9	15			0	0	0	0	0
487	0	0	0	0	0	0	0	0	0	0	1	1	0	0	1	0	1	0	0	0	9	0	0	0	1	5	0	0	0	0	0	0	0	15	0	0	1	0	0	0	0	0
488	0	0	0	0	0	0	0	0	0	0	1	1	0	0	0	0	1	0	1	0	9	0	0	0	1	5	0	0	0	0	0	0	0	15	0	0	0	0	0	0	0
489	0	1	1	0	0	0	0	0	0	0	1	0	0	0	0	0	1	0	0	0	9	0	0	0	0	5	0	0	0	0	0	0	0	15	0	0	0	1	1	1	0	0
490	0	0	0	0	0	0	0	0	0	0	1	1	0	0	0	0	0	0	0	0	9	0	0	0	1	5		0	0	0	0	0	0	15	0	0	0	0	0	0	0	0
491	0	0	0	0	0	0	0	0	0	0	1	1	0	0	0	0	1	0	1	0	9	0	0	0	1	5	0	0	0	0	0	0	0	15	0	0	0	0	0	0	0
492	0	0	0	0	0	0	0	0	0	0	1	1	0	0	0	0	1	0	1	0	9	0	0	0	1	5	0	0	0	0	0	0	0	15	0	0	0	0	0	0	0
493	0	0	0	0	0	0	0	0	0	0	0	1	0	0	0	0	0	0	0	0	9	0	0	0	1	0	0	0	0	0	0	0	0	15	0		0	3	0	0	0	0
494	0	0	0	0	0	0	0	0	0	0	1	1	0	0	0	1	0	1	0	0	9	0	0	0	1	5		0	0	0	0	0	1	15	0		0	0	0	1	0	0
495	0	1	0	0	0	0	0	0	0	0	1	1	0	0	0	0	0	1	0	0	9	0	0	0	1	5	0	0	0	0	0	0	1	15	0	0	0	0	0	0	0	0
496	0	1	0	0	0	0	0	0	0	0	1	0	0	0	0	0	1	1	0	0	9	0	0	0	0	5	0	0	0	0	0	0	1	15	0	0	0	0	0	0	0	0
497	0	0	0	0	1	0	0	0	0	0	0	1	1	0	0	0	1	1	1	0	9	0	2	3	1	0			0	0	1	0	9	15			0	0	0	3	0
498	0	0	0	0	0	0	0	0	0	0	1	1	0	0	0	0	1	1	1	1	9	0	0	0	1	5	0	0	0	0	0	0	1	15	0	0	0	0	0	0	0	1
499	0	0	0	0	0	0	0	0	0	0	1	1	0	0	1	0	1	0	1	1	0	0	2	1		5	0	0	0	0	0	0	0	15	0	0		0	0	3	0	1
500	0	0	0	0	0	0	0	0	0	0	1	1	0	0	0	0	1	0	1	1	9	0	0	0	1	5	0	0	0	0	0	0	0	15	0	0	0	0	0	0	0	1
501	0	0	0	0	0	0	0	0	0	0	1	0	0	0	0	0	1	1	1	1	9	0	0	0	0	5		0	0	0	0	0	1	15	0		0	0	0	0	0	1
502	0	0	0	0	0	0	0	0	0	0	1	1	0	0	0	0	1	0	1	1	9	0	2	0	1	5		0	0	0	0	0	0	15	0	0	0	1	1	3	0	1
503	0	0	0	0	0	0	0	0	0	0	1	1	0	1	0	0	1	1	1	1	9	0	0	1	1	5	0	0	0	0	0	0	1	14	0	0	0	1	1	0	0	1
504	0	0	0	0	0	0	0	0	0	0	1	1	0	0	0	0	1	0	1	1	9	0	0	0	1	5	0	0	0	0	0	0	0	15	0		0	0	0	0	0	1
505	0	0	0	0	0	0	0	0	0	0	0	1	0	0	0	0	1	0	1	1	9	0	0	0	1	0	0	0	0	0	0	0	0	15		0	0	0	0	0	0	1
506	0	0	0	0	0	1	1	0	0	0	0	0	0	0	0	0	0	1	1	1	9	0	2	1	0	0	0	0	0	0	0	1	1	15	1	0	0	1	1	3	0	1
507	0	0	0	0	0	0	0	0	0	0	0	1	0	0	0	0	0	1	1	1	9	0	0	0	1	0	0	0	0	0	0	0	1	15	0	0	0	0	0	0	0	1
508	0	0	0	0	0	0	0	0	0	0	1	1	0	0	0	1	1	1	0	0	9	0	0	0	1	5	0	0	0	0	0	0	1	15	0	0	0	1	1	1	0	0
509	0	0	0	0	0	0	0	0	1	0	1	1	1	0	0	1	1	1	1	0	4	0	1		1	5	0	0	0	0	0	0	1	15	0	0	0	0	0	2	0
510	0	0	0	0	0	0	0	0	0	0	1	0	0	1	0	0	0	1	0	0	0	0	2	1	0	5	0	0	0	0	0	0	1	14	0	0	0	0	0	3	0	0
511	0	0	0	0	0	0	0	0	0	0	1	0	0	0	0	0	1	0	1	1	9	0	0	0	0	5	0	0	0	0	0	0	0	15	0	0	0	0	0	0	0	1
512	0	1	0	0	0	0	0	0	0	0	0	0	0	0	0	0	0	1	0	0	9	0	0	1	0	0	0	0	0	0	0	0	1	15	0	0	0	0	0	0	0	0
513	0	0	0	0	0	0	0	0	0	0	1	0	0	0	0	0	0	1	0	0	0	0	1	0	0	2	0	0	0	0	0	0	1	15	0	0	0	0	0	2	0	0
514	0	0	0	0	0	0	0	0	0	0	1	0	0	1	0	0	1	0	1	0	0	0	2	0	0	2		0	0	0	0	0	0	14	0	0	0	0	0	3	0
515	0	0	0	0	0	0	0	0	0	0	1	1	0	0	0	0	0	1	0	0	9	0	0	0	1	5	0	0	0	0	0	0	1	15	0	0	0	0	0	0	0	0
516	0	0	0	0	0	1	0	0	0	0	0	0	0	0	0	0	1	1	1	0	0	0	2	0	0	0	0	0	0	0	0	0	1	15	1	0	0	0	0	3	0
517	0	0	0	0	0	0	0	0	0	0	1	1	0	0	0	0	1	0	1	1	9	0	0	0	1	5	0	0	0	0	0	0	0	15	0	0	0	0	0	0	0	1
518	0	1	0	0	0	0	0	0	0	0	1	0	0	0	0	0	0	1	0	0	9	0	2	0	0	2	0	0	0	0	0	0	1	15	0	0	0	0	0	3	0	0
519	0	1	0	0	0	0	0	0	0	0	1	0	0	0	1	0	0	0	1	1	9	0	0	0	0	5	0	0	0	0	0	0	0	15	0	0	1	0	0	0	0	1
520	0	0	0	0	1	0	0	0	0	0	1	0	1	0	0	0	1	0	0	0	0	0	1	2	0	5		1	0	1	1	0	0	15	0	0	0	3	0	2	0	0
521	0	0	0	0	0	0	0	0	0	0	1	1	0	0	0	0	1	1	1	1	9	0	2	0	1	5	0	0	0	0	0	0	9	15	0	0	0	0	0	3	0	1
522	0	0	0	0	0	0	0	0	0	0	1	1	0	0	0	0	1	1	0	0	9	0	0	0	1	5	0	0	0	0	0	0	1	15	0	0	0	0	0	0	0	0
523	0	1	0	0	0	0	0	0	0	0	1	1	0	0	0	1	0	1	0	0	9	0	0	0	1	5		0	0	0	0	0	1	15	0		0	0	0	1	0	0
524	0	0	0	0	0	0	0	0	0	0	1	0	0	0	0	0	1	1	1	1	9	0	2	0	0	5	0	0	0	0	0	0	1	15	0	0	0	0	0	3	0	1
525	0	0	0	0	0	0	0	0	0	0	1	1	0	0	0	1	0	1	0	0	9	0	0	0	1	5		0	0	0	0	0	1	15	0	0	0	0	0	1	0	0
526	0	1	0	0	0	0	0	0	0	0	1	1	0	0	0	0	1	0	1	0	9	0	0	1	1	5	0	0	0	0	0	0	0	15	0	0	0	0	0	0	0
527	0	1	1	0	0	0	0	0	0	0	1	0	0	0	1	0	1	0	0	0	0	0	1	0	0	5		0	0	0	0	0	0	15	0	0	1	1	1	2	0	0
528	0	1	0	0	0	0	0	0	0	0	1	1	0	0	0	0	0	1	0	0	9	0	1	1	1	5	0	0	0	0	0	0	1	15	0	0	0	0	0	2	0	0
529	0	1	0	0	0	0	0	0	0	0	1	1	0	0	1	0	0	0	0	0	9	0	1	0	1	1		0	0	0	0	0	0	15	0	0	1	0	0	2	0	0
530	0	0	0	0	0	0	0	0	0	0	1	1	0	0	1	0	0	1	1	0	9	0	0	0	1	3		0	0	0	0	0	1	15	0	0	1	0	0	1	0
531	0	0	0	0	0	0	0	0	0	0	1	1	1	1	0	0	1	0	1	1	9	0	0	2	1	5	0	0	0	0	1	0	0	14	0	0	0	0	0	0	0	1
532	0	1	0	0	0	0	0	0	0	0	1	1	0	0	0	0	0	1	0	0	9	0	0	0	1	5	0	0	0	0	0	0	1	15	0	0	0	0	0	0	0	0
533	0	0	0	0	0	0	0	0	1	1	1	1	0	0	1	1	0	1	0	0	4	1	0	0	1	5	0	0	0	0	0	0	1	15	0	0	1	0	0	1	1	0
534	0	1	0	0	0	0	0	0	0	0	1	0	0	0	1	0	0	0	0	0	9	0	0	1	0	2	0	0	0	0	0	0	0	15	0	0	1	0	0	0	0	0
535	0	1	0	0	1	0	0	0	1	0	1	1	0	0	1	0	0	1	0	0	3	0	1	0	1	5	0		0	0	0	0	1	15	0	0	1	0	0	2	0	0
536	0	0	0	0	0	0	0	0	0	0	1	1	0	0	0	0	1	0	1	1	9	0	0	0	1	5	0	0	0	0	0	0	0	15	0	0	0	0	0	0	0	1
537	0	0	0	0	0	0	0	0	0	0	0	1	0	0	0	0	1	0	0	0	9	0	2	0	1	0	0	0	0	0	0	0	0	15	0	0	0	3	0	3	0	0
538	0	0	0	0	0	0	0	0	0	0	0	1	0	0	0	0	0	1	0	0	9	0	1	0	1	0	0	0	0	0	0	0	1	15	0		0	0	0	2	0	0
539	0	1	0	0	0	0	0	0	0	0	1	1	0	0	0	0	0	0	1	1	9	0	0	0	1	5	0	0	0	0	0	0	0	15	0	0	0	3	0	0	0	1
540	0	0	0	0	0	0	0	0	0	0	1	1	0	0	0	0	0	0	0	0	9	0	1	0	1	2	0	0	0	0	0	0	0	15	0	0	0	0	0	2	0	0
541	0	0	0	0	0	0	0	0	0	0	0	1	1	0	0	0	0	0	1	1	9	0	0		1	0	0	0	0	0	0	0	0	15	0	0	0	3	0	0	0	1
542	0	0	0	0	0	0	0	0	0	0	0	1	0	0	0	0	1	0	1	1	9	0	0	0	1	0	0	0	0	0	0	0	0	15	0	0	0	0	0	0	0	1
543	0	0	0	0	0	0	0	0	0	0	1	1	0	0	0	0	1	1	1	1	9	0	2	0	1	5	0	0	0	0	0	0	1	15	0	0	0	0	0	3	0	1
544	0	0	0	0	0	0	0	0	0	0	1	1	0	0	0	0	1	1	1	0	9	0	0	0	1	5	0	0	0	0	0	0	9	15	0		0	0	0	0	0
545	0	1	0	0	0	0	0	0	0	0	1	1	0	0	0	1	0	1	1	1	9	0	1	0	1	2	0	0	0	0	0	0	1	15	0		0	0	0	2	0	1
546	0	0	0	0	0	0	0	0	0	0	1	1	0	0	0	0	0	1	1	1	9	0	2	0	1	5	0	0	0	0	0	0	1	15	0		0	1	1	3	0	1
547	0	1	0	0	1	0	0	0	0	0	1	1	1	0	1	0	1	1	1	1	9	0	0			5			0	0	0	0	9	15				0	0	0	0	1
548	0	0	1	0	0	0	0	0	0	0	1	1	0	0	0	0	0	1	0	0	9	0	0	0	1	5		0	0	0	0	0	1	15	0	0	0	0	0	0	0	0
549	0	1	0	0	0	0	0	0	0	0	0	0	0	0	1	0	0	0	0	0	9	0	0	0	0	0	0	0	0	0	0	0	0	15	0	0	1	0	0	0	0	0
550	0	0	0	0	0	0	0	0	0	0	1	1	0	0	0	0	0	0	1	1	9	0	0	0	1	2	0	0	0	0	0	0	0	15	0	0	0	0	0	0	0	1
551	0	0	0	0	0	0	0	0	0	0	0	1	1	0	1	0	1	0	1	1	9	0	0		1	0	0	0	0	0	0	0	0	15	0	0	1	0	0	0	0	1
552	0	0	0	0	0	0	0	0	0	0	1	0	0	0	0	0	1	0	1	1	9	0	0	0	0	5	0	0	0	0	0	0	0	15	0	0	0	0	0	0	0	1
553	0	0	0	0	0	0	0	0	0	0	1	1	0	0	0	0	0	0	0	0	9	0	0	0	1	5		0	0	0	0	0	0	15	0	0	0	0	0	1	0	0
554	0	1	0	0	0	0	0	0	0	0	1	1	0	1	0	1	1	0	0	0	0	0	0	0	1	5	0	0	0	0	0	0	0	14	0	0	0	1	1	1	1	0
555	0	0	0	0	0	0	0	0	0	0	1	1	0	0	0	0	1	0	1	1	9	0	1	0	1	2	0	0	0	0	0	0	0	15	0	0	0	0	0	2	0	1
556	0	0	0	0	1	0	0	0	0	0	1	1	0	1	1	0	0	0	1	1	0	0	1	0		5	0	1	0	1	0	0	0	13	0			0	0	2	0	1
557	0	1	0	0	0	0	0	0	0	0	1	1	0	0	0	0	0	0	1	1	9	0	0	0	1	5	0	0	0	0	0	0	0	15	0	0	0	1	1	0	0	1
558	0	1	0	0	0	0	0	0	0	0	1	1	0	0	0	0	1	1	0	0	9	0	2	0	1	5	0	0	0	0	0	0	1	15	0	0	0	0	0	3	0	0
559	0	0	1	0	0	0	0	0	0	0	1	0	0	0	0	0	1	0	0	0	9	0	1	0	0	5	0	0	0	0	0	0	0	15	0	0	0	0	0	2	0	0
560	0	0	0	0	0	0	0	0	0	0	1	0	0	0	0	0	1	1	0	0	9	0	0	0	0	5	0	0	0	0	0	0	1	15	0	0	0	0	0	0	0	0
561	0	0	0	0	0	0	0	0	0	0	1	1	0	0	0	0	1	1	1	1	9	0	0	0	1	5	0	0	0	0	0	0	1	15	0	0	0	1	1	0	0	1
562	0	0	0	0	0	0	0	0	0	0	1	0	0	0	1	0	0	1	0	0	9	0	0	0	0	5	0	0	0	0	0	0	1	15	0	0	1	0	0	0	0	0
563	0	1	1	0	0	0	0	0	0	0	0	0	0	0	0	0	0	0	0	0	9	0	1	0	0	0	0	0	0	0	0	0	0	15	0	0	0	0	0	2	0	0
564	0	0	0	0	0	0	0	0	0	0	1	1	0	0	0	0	0	0	1	1	9	0	0	0	1	2	0	0	0	0	0	0	0	15	0	0	0	0	0	0	0	1
565	0	0	0	0	0	0	0	0	0	0	1	1	0	0	0	0	1	0	1	1	9	0	0	0	1	5	0	0	0	0	0	0	0	15	0		0	0	0	0	0	1
566	0	0	0	0	0	0	0	0	0	0	1	1	0	0	0	0	1	0	0	0	9	0	0	0	1	5		0	0	0	0	0	0	15	0	0	0	0	0	0	0	0
567	0	0	0	0	0	0	0	0	0	0	0	1	0	0	0	0	1	0	0	0	9	0	0	0	1	0	0	0	0	0	0	0	0	15	0	0	0	0	0	0	0	0
568	0	0	1	0	0	0	0	0	0	0	0	0	0	0	0	0	1	0	0	0	9	0	1	0	0	0	0	0	0	0	0	0	0	15	0	0	0	0	0	2	0	0
569	0	0	0	0	0	0	0	0	0	0	0	1	0	0	0	0	0	1	1	1	9	0	2	0	1	0	0	0	0	0	0	0	1	15	0	0	0	1	1	3	0	1
570	0	0	0	0	0	0	0	0	0	0	1	1	0	0	0	0	1	0	1	1	9	0	0	0	1	5	0	0	0	0	0	0	0	15	0	0	0	0	0	0	0	1
571	0	0	0	0	0	0	0	0	0	0	1	1	0	0	0	0	1	1	1	0	9	0	0	0	1	3	0	0	0	0	0	0	1	15	0	0	0	0	0	0	0
572	0	1	0	0	0	1	0	0	0	0	1	1	0	1	0	0	0	0	1	1	0	0	0	0	1	5	0	0	0	0	0	0	0	14	1		0	1	1	0	0	1
573	0	0	0	0	0	0	0	0	0	0	1	1	0	0	0	0	1	0	1	1	9	0	0	0	1	5		0	0	0	0	0	0	15	0	0	0	0	0	0	0	1
574	0	1	0	0	0	0	0	0	0	0	1	1	0	0	0	0	1	0	0	0	9	0	0	0	1	5		0	0	0	0	0	0	15	0	0	0	0	0	0	0	0
575	0	0	0	0	0	0	0	0	0	0	1	1	0	0	0	0	0	0	0	0	9	0	0	0	1	5	0	0	0	0	0	0	0	15	0	0	0	0	0	0	0	0
576	0	0	0	0	0	0	0	0	0	0	1	1	0	0	0	0	1	0	1	1	9	0	2	0	1	5	0	0	0	0	0	0	0	15	0	0	0	1	1	3	0	1
577	0	1	0	0	0	0	0	0	0	0	0	1	0	0	0	0	1	1	0	0	9	0	0	0	1	0	0	0	0	0	0	0	1	15	0	0	0	0	0	0	0	0
578	0	0	0	0	0	0	0	0	0	0	0	0	0	0	0	0	1	0	0	0	9	0	0	1	0	0	0	0	0	0	0	0	0	15	0	0	0	3	0	0	0	0
579	0	0	0	0	0	0	0	0	0	0	0	1	0	0	0	0	1	0	1	1	9	0	0	0	1	0	0	0	0	0	0	0	0	15	0	0	0	1	1	0	0	1
580	0	0	1	0	0	0	0	0	0	0	0	0	0	0	0	0	1	0	0	0	9	0	0	0	0	0	0	0	0	0	0	0	0	15	0		0	1	1	1	0	0
581	0	1	1	0	0	0	0	0	0	0	0	0	0	0	0	0	0	1	0	0	9	0	0	0	0	0	0	0	0	0	0	0	1	15	0		0	0	0	1	0	0
582	0	0	0	0	0	0	0	0	0	0	0	1	0	0	1	0	0	1	0	0	0	0	0	0	1	0	0	0	0	0	0	0	1	15	0		1	3	0	0	0	0
583	0	1	1	0	0	0	0	0	0	0	0	1	0	0	0	0	0	1	0	0	0	0	0	0	1	0	0	0	0	0	0	0	1	15	0		0	0	0	0	0	0
584	0	0	0	0	0	0	0	0	0	0	1	1	0	0	0	0	0	1	1	0	9	0	0	0	1	5		0	0	0	0	0	1	15	0	0	0	0	0	0	0
585	0	1	0	0	0	0	0	0	0	0	1	1	0	0	0	0	0	0	0	0	9	0	0	0	1	5		0	0	0	0	0	0	15	0	0	0	3	0	0	0	0
586	0	0	0	0	0	0	0	0	0	0	0	1	0	0	0	0	1	1	1	0	9	0	0	0	1	0	0	0	0	0	0	0	1	15	0	0	0	0	0	0	0
587	0	1	0	0	0	0	0	0	0	0	0	0	0	0	0	1	0	0	0	0	9	0	0	1	0	0	0	0	0	0	0	0	0	15	0	0	0	0	0	1	1	0
588	0	0	0	0	0	0	0	0	0	0	1	1	0	0	0	0	1	0	0	0	9	0	0	0	1	5	0	0	0	0	0	0	0	15	0	0	0	0	0	0	0	0
589	0	1	0	0	0	0	0	0	0	0	1	1	0	0	0	0	1	0	1	1	9	0	0	0	1	5	0	0	0	0	0	0	0	15	0		0	0	0	0	0	1
590	0	1	1	0	0	0	0	0	0	0	1	1	0	0	0	0	0	0	0	0	9	0	1	0	1	5	0	0	0	0	0	0	0	15	0		0	0	0	2	0	0
591	0	1	0	0	0	0	0	0	0	0	1	1	0	0	1	0	0	0	0	0	9	0	2	0	1	5	0	0	0	0	0	0	0	15	0	0		0	0	3	0	0
592	0	0	0	0	0	0	0	0	0	0	1	1	0	0	0	0	1	1	1	0	9	0	0	0	1	5	0	0	0	0	0	0	1	15	0	0	0	1	1	0	0
593	0	0	0	0	0	0	0	0	0	0	0	0	1	1	1	0	1	1	0	0	0	0	2	2	0	0	0	0	0	0	1	0	1	14	0	0	1	0	0	3	0	0
594	0	0	0	0	0	0	0	0	0	0	1	1	0	0	0	0	1	0	1	1	9	0	0	0	1	5		0	0	0	0	0	0	15	0	0	0	0	0	0	0	1
595	0	0	0	0	0	0	0	0	0	0	1	1	0	0	0	0	0	0	0	0	9	0	0	0	1	5	0	0	0	0	0	0	0	15	0	0	0	1	1	0	0	0
596	0	0	0	0	0	0	0	0	0	0	1	1	0	0	0	0	0	1	0	0	9	0	0	1	1	3	0	0	0	0	0	0	1	15	0	0	0	1	1	0	0	0
597	0	1	0	0	0	0	0	0	0	0	0	1	0	0	0	0	0	0	1	1	9	0	0	0	1	0	0	0	0	0	0	0	0	15	0		0	0	0	0	0	1
598	0	1	0	1	1	0	0	0	0	0	1	0	0	0	0	0	1	1	0	0	0	0	0	0	0	5	0	1	0	1	0	0	1	15	0	1	0	0	0	0	0	0
599	0	1	0	0	0	0	0	0	1	0	0	0	1	0	1	1	0	1	0	0	1	0	0	2	0	0	0	0	0	0	1	0	1	15	0	0	1	0	0	1	0	0
600	0	1	0	0	0	0	0	0	0	0	1	1	0	0	0	0	1	0	0	0	9	0	0	0	1	5	0	0	0	0	0	0	0	15	0	0	0	0	0	0	0	0
601	0	0	0	0	0	0	0	0	0	0	1	0	0	0	0	0	1	1	1	1	9	0	0	0	0	5	0	0	0	0	0	0	1	15	0	0	0	0	0	0	0	1
602	0	0	0	0	0	0	0	0	0	0	1	1	0	0	0	0	1	0	0	0	9	0	0	0	1	5		0	0	0	0	0	0	15	0	0	0	0	0	1	0	0
603	0	0	0	0	0	0	0	0	0	0	1	1	0	0	0	1	1	1	0	0	9	0	0	0	1	5	0	0	0	0	0	0	1	15	0		0	0	0	1	0	0
604	0	0	0	0	0	0	0	0	0	0	1	1	0	0	0	0	0	0	0	0	9	0	1	0	1	5	0	0	0	0	0	0	0	15	0	0	0	1	1	2	0	0
605	0	0	0	0	0	0	0	0	0	0	1	1	0	0	0	0	1	1	0	0	9	0	0	0	1	5	0	0	0	0	0	0	1	15	0	0	0	0	0	1	0	0
606	0	1	0	0	0	0	0	0	0	0	0	1	0	0	0	0	1	0	0	0	9	0	0	0	1	0	0	0	0	0	0	0	0	15	0	0	0	0	0	0	0	0
607	0	0	0	0	0	0	0	0	0	0	1	1	0	0	0	0	1	0	1	0	9	0	0	0	1	5	0	0	0	0	0	0	0	15	0		0	0	0	0	0
608	0	0	1	0	0	0	0	0	0	0	0	0	0	0	0	0	1	0	0	0	9	0	1	0	0	0	0	0	0	0	0	0	0	15	0	0	0	0	0	2	0	0
609	0	0	1	0	0	0	0	0	0	0	1	1	0	0	0	0	0	1	1	1	9	0	0	0	1	5	0	0	0	0	0	0	1	15	0	0	0	1	1	0	0	1
610	0	0	0	0	0	0	0	0	0	0	1	1	0	1	0	0	1	0	0	0	9	0	2	0	1	5	0	0	0	0	0	0	0	14	0	0	0	1	1	3	0	0
611	0	0	0	0	0	0	0	0	0	0	1	1	1	0	0	0	1	0	1	1	9	0	0		1	5	0	0	0	0	0	0	0	15	0	0	0	0	0	0	0	1
612	0	1	0	0	0	0	0	0	0	0	1	1	0	0	0	0	0	1	0	0	9	0	0	0	1	5	0	0	0	0	0	0	1	15	0	0	0	0	0	0	0	0
613	0	0	0	0	0	0	0	0	0	0	1	1	0	0	0	0	1	0	1	1	9	0	0	0	1	5	0	0	0	0	0	0	0	15	0	0	0	0	0	0	0	1
614	0	0	0	0	0	0	0	0	0	0	1	1	0	0	0	0	1	0	1	1	9	0	0	0	1	5	0	0	0	0	0	0	0	15	0	0	0	0	0	0	0	1
615	0	0	0	0	0	0	0	0	0	0	1	0	0	0	0	0	1	0	1	1	0	0	0	0	0	5		0	0	0	0	0	0	15	0	0	0	0	0	0	0	1
616	0	0	0	0	0	0	0	0	0	0	1	1	0	0	1	0	0	0	1	1	9	0	1	0	1	5	0	0	0	0	0	0	0	15	0	0	1	0	0	2	0	1
617	0	0	0	0	0	0	0	0	1	0	0	0	0	0	0	0	1	1	0	0	4	0	0	0	0	0	0	0	0	0	0	0	1	15	0	0	0	0	0	0	0	0
618	0	1	1	0	0	0	0	0	0	0	0	0	0	0	0	0	1	0	0	0	9	0	1	0	0	0	0	0	0	0	0	0	0	15	0	0	0	0	0	2	0	0
619	0	0	0	0	1	0	0	0	1	0	1	1	1	0	1	0	0	1	0	0	2	0	1	2	1	3	0	1	0	1	1	0	1	15	0	0	1	0	0	2	0	0
620	0	0	0	0	0	0	0	0	0	0	1	1	1	0	0	0	0	0	0	0	9	0	0		1	5	0	0	0	0	0	0	0	15	0	0	0	0	0	0	0	0
621	0	1	0	0	0	0	0	0	0	0	1	1	1	0	0	0	1	0	0	0	9	0	0	2	1	5	0	0	0	0	1	0	0	15	0	0	0	0	0	0	0	0
622	0	0	0	0	0	0	0	0	0	0	1	0	0	0	0	0	1	0	0	0	9	0	1	0	0	2	0	0	0	0	0	0	0	15	0	0	0	0	0	2	0	0
623	0	0	0	0	0	0	0	0	0	0	1	0	0	0	1	0	0	0	0	0	9	0	2	0	0	3		0	0	0	0	0	0	15	0	0	1	0	0	3	0	0
624	0	1	0	0	0	0	0	0	0	0	1	1	0	0	1	0	1	0	0	0	9	0	0	0	1	5	0	0	0	0	0	0	0	15	0	0	1	0	0	0	0	0
625	0	1	0	0	0	0	0	0	0	0	1	1	0	0	0	0	0	1	1	1	9	0	0	1	1	5	0	0	0	0	0	0	1	15	0	0	0	1	1	0	0	1
626	0	1	0	0	0	0	0	0	0	0	0	1	0	0	0	0	1	0	0	0	9	0	0	0	1	0	0	0	0	0	0	0	0	15	0	0	0	1	1	0	0	0
627	0	0	0	0	1	0	0	0	1	0	1	1	1	1	0	0	0	0	1	1	4	0	0	3		5			0	0	1	0	0	14	0	0	0	0	0	0	0	1
628	0	0	0	0	0	0	0	0	0	0	1	1	0	0	0	0	0	1	1	1	9	0	0	0	1	5	0	0	0	0	0	0	1	15	0	0	0	0	0	0	0	1
629	0	0	0	0	0	0	0	0	0	0	0	1	0	0	0	0	1	0	1	1	9	0	0	0	1	0	0	0	0	0	0	0	0	15	0	0	0	0	0	0	0	1
630	0	0	0	0	0	0	0	0	0	0	0	1	0	0	0	0	1	1	1	1	9	0	2	0	1	0	0	0	0	0	0	0	1	15	0	0	0	0	0	3	0	1
631	0	1	0	0	0	1	0	0	1	0	1	1	0	1	0	0	1	1	0	0	3	0	0	0	1	5	0	0	0	0	0	0	1	14	1	0	0	0	0	0	0	0
632	0	0	0	0	0	0	0	0	0	0	1	0	0	0	0	0	1	1	0	0	9	0	0	0	0	5	0	0	0	0	0	0	1	15	0	0	0	0	0	0	0	0
633	0	0	0	0	0	0	0	0	0	0	1	1	0	0	0	0	1	1	1	1	9	0	2	0		5		0	0	0	0	0	1	15	0	0	0	0	0	3	0	1
634	0	1	0	0	0	0	0	0	0	0	1	1	0	0	1	0	0	1	0	0	9	0	0	0	1	5	0	0	0	0	0	0	1	15	0	0	1	3	0	0	0	0
635	0	0	0	0	0	0	0	0	0	0	0	1	0	0	0	0	0	1	1	1	9	0	2	0	1	0	0	0	0	0	0	0	1	15	0	0	0	1	1	3	0	1
636	0	1	1	0	0	0	0	0	0	0	1	1	0	0	0	0	0	0	1	1	9	0	0	0	1	5	0	0	0	0	0	0	0	15	0	0	0	0	0	0	0	1
637	0	0	0	0	0	0	0	0	0	0	0	1	0	0	0	0	1	1	1	1	9	0	2	0	1	0	0	0	0	0	0	0	1	15	0	0	0	0	0	3	0	1
638	0	1	0	0	1	0	0	0	0	0	1	0	0	0	0	0	0	1	0	0	9	0	0	0	0	2	0		0	0	0	0	1	15	0	0	0	0	0	0	0	0
639	0	0	0	0	0	0	0	0	1	0	0	0	0	0	1	0	0	1	1	1	1	0	1	1	0	0	0	0	0	0	0	0	1	15	0	0	1	0	0	2	0	1
640	0	0	0	0	1	0	0	0	0	0	1	1	1	0	1	0	1	1	1	1	9	0	0		1	5			0	0	0		1	15		0		0	0	0	0	1
641	0	0	0	0	0	0	0	0	0	0	1	1	0	0	0	0	1	0	0	0	9	0	0	0	1	5		0	0	0	0	0	0	15	0	0	0	0	0	0	0	0
642	0	0	0	0	0	0	0	0	0	0	1	1	0	0	0	0	0	1	1	1	9	0	0	0	1	5	0	0	0	0	0	0	1	15	0	0	0	0	0	0	0	1
643	0	1	0	0	0	0	0	0	0	0	1	0	0	0	0	0	0	1	0	0	0	0	1	1	0	5	0	0	0	0	0	0	1	15	0	0	0	0	0	2	0	0
644	0	0	0	0	0	0	0	0	0	0	0	1	0	0	0	0	1	0	1	0	9	0	0	0	1	0	0	0	0	0	0	0	0	15	0		0	1	1	0	0
645	0	0	0	0	0	0	0	0	0	0	1	1	0	0	0	0	0	0	0	0	9	0	0	0		5	0	0	0	0	0	0	0	15	0	0	0	0	0	0	0	0
646	0	0	0	0	0	0	0	0	0	0	1	1	0	0	0	0	1	0	0	0	9	0	0	0		5	0	0	0	0	0	0	0	15	0	0	0	0	0	0	0	0
647	0	0	0	0	0	0	0	0	0	0	0	1	0	0	0	0	1	0	1	1	9	0	0	0	1	0	0	0	0	0	0	0	0	15	0	0	0	0	0	0	0	1
648	0	0	0	0	0	0	0	0	0	0	1	1	0	0	0	0	0	1	0	0	9	0	0	0	1	5	0	0	0	0	0	0	1	15	0	0	0	3	0	0	0	0
649	0	0	0	0	0	0	0	0	0	0	1	1	0	0	0	0	0	1	1	0	0	0	0	0	1	3	0	0	0	0	0	0	1	15	0		0	0	0	0	0
650	0	0	0	0	0	0	0	0	0	0	1	0	0	0	0	0	0	0	0	0	9	0	1	0	0	4	0	0	0	0	0	0	0	15	0	0	0	0	0	2	0	0
651	0	1	0	0	0	0	0	0	0	0	1	1	0	0	0	0	0	0	1	1	9	0	0	0	1	5	0	0	0	0	0	0	0	15	0	0	0	0	0	1	0	1
652	0	0	0	0	1	0	0	0	0	0	1	1	1	1	1	0	1	1	1	1	0	0	0	2	1	5			0	0	1		1	13				0	0	0	0	1
653	0	0	0	0	0	0	0	0	0	0	1	1	0	0	0	0	1	0	0	0	9	0	0	0	1	5	0	0	0	0	0	0	0	15	0	0	0	0	0	0	0	0
654	0	0	0	0	0	0	0	0	0	0	1	1	0	0	0	0	1	0	0	0	9	0	0	0	1	5	0	0	0	0	0	0	0	15	0	0	0	0	0	0	0	0
655	0	0	1	0	0	0	0	0	0	0	1	1	0	0	1	0	1	1	0	0	9	0	0	0	1	5	0	0	0	0	0	0	1	15	0	0	1	0	0	0	0	0
656	0	0	0	0	0	0	0	0	0	0	1	1	0	0	0	0	1	0	0	0	9	0	0	0	1	5	0	0	0	0	0	0	0	15	0	0	0	0	0	0	0	0
657	0	0	0	0	0	0	0	0	0	0	1	1	0	0	0	0	1	0	1	1	9	0	0	0	1	3	0	0	0	0	0	0	0	15	0	0	0	0	0	0	0	1
658	0	1	0	0	0	0	1	0	0	0	1	1	1	0	1	0	1	0	1	1	0	0	0		1	5	0	0	0	0	0	1	0	15	0	0	1	3	0	0	0	1
659	0	0	0	0	1	0	0	0	0	0	1	1	0	0	0	1	1	0	0	0	0	0	0	0	1	3	0	1	0	1	0	0	0	15	0	0	0	0	0	1	0	0
660	0	1	0	0	0	0	0	0	0	0	1	1	0	0	0	0	1	0	1	0	9	0	1	0	1	5	0	0	0	0	0	0	0	15	0	0	0	0	0	2	0
661	0	1	0	0	0	0	0	0	1	0	1	0	0	0	1	0	1	1	1	1	4	0	0	1	0	5	0	0	0	0	0	0	1	15	0	0	1	1	1	0	0	1
662	1	0	1	0	0	0	0	0	0	0	1	0	0	0	0	0	0	1	0	0	9	0	1	0	0	5	0	0	0	0	0	0	1	15	0	0	0	0	0	2	0	0
663	1	0	1	0	0	0	0	0	0	0	1	0	0	0	0	0	1	0	0	0	9	0	1	0	0	5	0	0	0	0	0	0	0	15	0		0	0	0	2	0	0
664	1	1	1	0	0	0	0	0	0	0	0	0	0	0	0	0	1	0	0	0	0	0	1	0	0	0	0	0	0	0	0	0	0	15	0	0	0	0	0	2	0	0
665	1	0	0	0	0	0	0	0	1	0	0	0	0	0	1	0	1	0	0	0	3	0	2	0	0	0	2	0	0	0	0	0	0	15	0	0	1	4	1	3	0	0
666	1	1	0	0	1	0	0	0	0	0	1	1	0	0	1	0	1	1	0	0	0	0	0	1	1	5	0	1	0	1	0	0	1	15	0	0	1	0	0	0	0	0
667	1	0	0	0	0	0	0	0	0	0	1	1	0	0	1	0	0	0	1	1	9	0	0	0	1	5	0	0	0	0	0	0	0	15	0	0	1	0	0	0	0	1
668	1	0	0	0	0	0	0	0	0	0	1	1	0	0	1	0	1	1	0	0	9	0	0	0	1	5	0	0	0	0	0	0	1	15	0	0	1	4	1	0	0	0
669	1	1	0	0	0	0	0	0	1	0	1	1	1	0	1	0	1	0	0	0	3	0	0	2	1	5	0	0	0	0	1	0	0	15	0		1	0	0	0	0	0
670	1	0	0	0	0	0	0	0	1	0	1	1	0	0	1	0	1	1	0	0	1	0	0	0	1	5	2	0	0	0	0	0	1	15	0	0	1	4	1	0	0	0
671	1	0	1	0	0	1	0	0	0	0	0	0	0	0	0	1	0	1	0	0	0	0	0	0	0	0	0	0	0	0	0	0	1	15	1	0	0	0	0	1	0	0
672	1	1	0	0	0	0	0	0	0	0	0	0	0	0	0	1	0	0	0	0	9	0	1	0	0	0	0	0	0	0	0	0	0	15	0	0	0	1	1	2	0	0
673	1	1	0	0	0	0	0	0	1	0	0	1	0	0	1	0	1	1	0	0	4	0	0	1	1	0	0	0	0	0	0	0	1	15	0	0	1	1	1	0	0	0
674	1	0	0	0	0	0	0	0	0	0	1	1	0	0	0	0	1	0	1	1	9	0	0	0	1	5	0	0	0	0	0	0	0	15	0	0	0	4	1	0	0	1
675	1	0	0	0	0	1	0	0	0	0	1	1	0	0	1	0	1	1	1	1	0	0	0	0	1	5	0	0	0	0	0	0	1	15	1	0	1	3	0	0	0	1
676	1	0	0	0	0	0	0	0	0	0	1	0	0	0	0	0	1	0	0	0	0	0	1	0	0	5	0	0	0	0	0	0	0	15	0	0	0	0	0	2	0	0
677	1	0	0	0	0	0	0	0	0	0	1	1	0	0	1	0	1	0	0	0	0	0	0	0	1	5	0	0	0	0	0	0	0	15	0	0	1	0	0	0	0	0
678	1	0	1	0	0	0	0	0	0	0	0	0	0	0	0	0	0	1	0	0	9	0	1	0	0	0	0	0	0	0	0	0	1	15	0	0	0	0	0	2	0	0
679	1	1	1	0	0	0	0	0	1	0	0	0	1	1	1	0	1	0	0	0	1	0	1	3	0	0	0	0	0	0	1	0	0		0	0	1	2	1	2	0	0
680	1	0	0	0	0	0	0	0	0	0	1	1	0	0	0	0	1	1	0	0	0	0	1	0	1	5	0	0	0	0	0	0	1	15	0	0	0	1	1	2	0	0
681	1	0	0	0	0	0	0	0	0	0	1	0	0	0	0	0	1	0	1	1	0	0	0	0	0	5	0	0	0	0	0	0	0	15	0	0	0	4	1	0	0	1
682	1	0	1	0	0	0	0	0	0	0	0	0	0	0	0	0	0	1	1	1	0	0	1	0	0	0	0	0	0	0	0	0	1	15	0	0	0	3	0	2	0	1
683	1	0	0	0	0	0	0	1	0	0	1	1	0	0	0	0	1	0	1	1	0	0	0	0	1	5	0	0	0	0	0	0	0	15	0	0	0	0	0	0	0	1
684	1	1	0	0	0	0	0	0	1	0	1	1	0	0	0	0	0	1	0	0	3	0	1	0	1	5	0	0	0	0	0	0	1	15	0	0	0	0	0	2	0	0
685	1	0	0	0	0	0	0	0	0	0	1	1	0	0	0	0	1	1	1	1	9	0	0	0	1	5	0	0	0	0	0	0	1	15	0	0	0	0	0	0	0	1
686	1	0	0	0	0	0	0	0	0	0	1	1	0	0	1	0	1	0	0	0	0	0	0	0	1	5	0	0	0	0	0	0	0	15	0	0	1	0	0	0	0	0
687	1	1	0	0	0	1	0	0	1	1	0	1	0	0	1	0	0	1	1	1	1	1	0	0	1	0	0	0	0	0	0	0	1	15	1		1	3	0	0	0	1
688	1	0	0	0	0	0	0	0	1	0	1	0	0	1	1	0	0	1	0	0	1	0	0	0	0	5	0	0	0	0	0	0	1		0	0	1	0	0	0	0	0
689	1	0	0	0	0	0	0	0	0	0	1	1	0	0	1	1	1	1	0	0	0	0	1	0	1	5	0	0	0	0	0	0	1	15	0	0	1	4	1	2	0	0
690	1	0	0	0	0	0	0	0	0	0	1	1	0	0	0	0	1	1	1	1	9	0	0	0	1	5	0	0	0	0	0	0	1	15	0	0	0	4	1	0	0	1
691	1	0	0	0	0	1	0	0	0	0	0	0	0	0	0	0	1	0	1	1	9	0	0	0	0	0	0	0	0	0	0	0	0	15	1	0	0	4	1	0	0	1
692	1	1	0	0	0	0	0	0	1	0	0	1	1	0	0	0	1	1	0	0	4	0	0	3	1	0	0	0	0	0	1	0	1	15	0	0	0	3	0	0	0	0
693	1	1	0	0	0	0	0	0	0	0	1	0	0	0	0	0	1	1	0	0	0	0	0	0	0	5	0	0	0	0	0	0	1	15	0	0	0	4	1	0	0	0
694	1	0	0	0	0	0	1	0	0	0	1	1	0	0	0	0	0	0	1	1	0	0	0	0		5	0	0	0	0	0	1	0	15	0	0	0	4	1	0	0	1
695	1	1	1	0	0	0	0	0	0	0	1	1	0	0	1	0	0	1	0	0	0	0	1	0	1	2	1	0	1	0	0	0	1	15	0	0	1	0	0	2	0	0
696	1	0	0	0	0	0	0	0	0	0	1	0	0	0	0	0	0	1	1	1	9	0	2	0	0	5	0	0	0	0	0	0	1	15	0	0	0	4	1	3	0	1
697	1	0	0	0	0	0	0	0	1	0	1	0	0	0	1	0	0	1	0	0	1	0	1	0	0	5	0	0	0	0	0	0	1	15	0	0	1	1	1	2	0	0
698	1	1	0	0	0	0	0	0	0	0	1	1	0	0	0	0	1	1	0	0	0	0	0	1	1	5	0	0	0	0	0	0	1	15	0	0	0	1	1	0	0	0
699	1	1	0	0	0	0	0	0	0	0	1	0	0	0	0	1	1	0	0	0	9	0	0	0	0	5	0	0	0	0	0	0	0	15	0	0	0	0	0	1	1	0
700	1	1	0	0	0	1	0	0	0	0	0	0	0	0	0	0	1	1	0	0	0	0	0	0	0	0	0	0	0	0	0	0	1	15	1	0	0	4	1	0	0	0
701	1	0	1	0	0	0	0	0	1	1	1	1	0	0	1	0	0	1	0	0	1	1	0	0	1	5	0	0	0	0	0	0	1	15	0	0	1	4	1	0	0	0
702	1	0	0	0	0	0	0	0	0	0	1	1	1	0	1	1	1	0	1	1	0	0	9	3	1	5	0	0	0	0	1	0	0	15	0	0	1	2	1	9	1	1
703	1	1	1	0	0	0	0	0	1	1	0	0	0	0	1	0	0	1	0	0	1	1	0	0	0	0	1	0	1	0	0	0	1	15	0	0	1	4	1	0	0	0
704	1	0	1	0	0	1	0	0	1	0	1	0	0	1	1	0	1	1	1	1	1	0	0	0	0	2	0	0	0	0	0	0	1		1	0		4	1	0	0	1
705	1	0	1	0	0	1	0	0	1	0	1	1	0	0	0	0	0	0	0	0	1	0	0	0	1	5	0	0	0	0	0	0	0	15	1	0	0	1	1	0	0	0
706	1	1	1	0	0	0	0	0	0	0	1	0	0	0	1	0	0	1	0	0	0	0	1	1	0	4	0	0	0	0	0	0	1	15	0	0	1	0	0	2	0	0
707	1	0	1	0	0	0	0	0	0	0	0	0	0	0	0	0	1	0	1	1	0	0	0	0	0	0	0	0	0	0	0	0	0	15	0	0	0	0	0	0	0	1
708	1	0	0	0	0	0	0	0	0	0	1	0	0	0	0	0	1	0	0	0	9	0	0	0	0	5	0	0	0	0	0	0	0	15	0	0	0	4	1	0	0	0
709	1	1	0	0	0	0	0	0	0	0	1	1	0	0	0	0	1	0	1	1	9	0	0	0	1	5	0	0	0	0	0	0	0	15	0		0	1	1	0	0	1
710	1	0	0	0	0	0	0	0	1	0	0	0	0	0	0	0	1	1	1	1	1	0	0	0	0	0	0	0	0	0	0	0	1	15		0	0	2	1	0	0	1
711	1	0	0	0	0	0	0	0	0	0	0	0	0	0	0	0	0	0	1	1	9	0	0	0	0	0	0	0	0	0	0	0	0	15	0	0	0	4	1	0	0	1
712	1	1	0	0	0	0	0	0	0	0	1	1	1	0	1	0	1	1	1	1	0	0	0	2	1	5	0	0	0	0	1	0	1	15	0	0	1	0	0	0	0	1
713	1	0	0	0	0	0	0	0	0	0	1	1	0	0	0	0	0	1	1	1	0	0	1	0	1	1	0	0	0	0	0	0	1	15	0	0	0	4	1	2	0	1
714	1	0	1	0	0	0	1	0	1	0	1	1	0	0	1	0	0	1	0	0	1	0	1	0	1	5	0	0	0	0	0	1	1	15	0	0	1	0	0	2	0	0
715	1	0	0	1	0	0	0	0	1	1	0	0	0	1	1	0	0	1	0	0	1	1	2	0	0	0	0	0	0	0	0	0	1		0	1	1	0	0	3	0	0
716	1	1	0	0	0	0	0	0	0	0	0	0	0	0	0	0	0	0	0	0	9	0	0	0	0	0	0	0	0	0	0	0	0	15	0	0	0	4	1	0	0	0
717	1	1	0	0	0	0	0	0	1	0	1	1	0	0	0	0	0	1	0	0	1	0	0	0	1	5	0	0	0	0	0	0	1	15	0	0	0	1	1	0	0	0
718	1	0	1	0	0	0	1	0	1	0	1	1	0	0	1	0	1	1	0	0	3	0	0	0	1	5	0	0	0	0	0	1	1	15	0	0	1	0	0	0	0	0
719	1	0	0	0	0	0	0	0	0	0	1	0	0	0	0	0	1	0	1	1	0	0	0	0	0	5	0	0	0	0	0	0	0	15	0	0	0	0	0	0	0	1
720	1	1	1	0	0	0	0	0	1	0	0	0	0	0	1	1	0	1	0	0	3	0	0	0	0	0	2	0	0	0	0	0	1	15	0	0	1	0	0	1	0	0
721	1	0	0	0	0	0	0	0	0	0	0	0	0	0	0	1	0	1	0	0	9	0	0	0	0	0	0	0	0	0	0	0	1	15	0	0	0	2	1	1	1	0
722	1	0	0	0	0	0	0	0	0	0	0	0	0	0	0	0	1	1	1	1	9	0	0	0	0	0	0	0	0	0	0	0	1	15	0	0	0	0	0	0	0	1
723	1	0	0	0	0	0	0	0	0	0	1	1	0	0	1	0	0	1	1	1	0	0	0	0	1	5	0	0	0	0	0	0	1	15	0		1	2	1	0	0	1
724	1	0	0	0	0	0	0	0	0	0	1	1	0	0	1	0	1	0	0	0	0	0	0	0	1	5	0	0	0	0	0	0	0	15	0	0	1	0	0	0	0	0
725	1	1	0	0	0	0	0	0	0	0	1	0	0	0	0	0	1	0	0	0	0	0	0	0	0	5	0	0	0	0	0	0	0	15	0	0	0	0	0	0	0	0
726	1	0	0	0	0	0	0	0	0	0	1	0	1	0	1	0	1	1	0	0	0	0	0	3	0	2	0	0	0	0	1	0	1	15	0	0	1	4	1	0	0	0
727	1	1	0	0	0	0	0	0	0	0	1	1	0	0	0	0	1	1	1	1	9	0	0	0	1	5	0	0	0	0	0	0	1	15	0	0	0	4	1	0	0	1
728	1	0	0	0	0	0	0	0	0	0	0	0	0	0	0	0	1	1	1	1	9	0	0	0	0	0	0	0	0	0	0	0	1	15	0	0	0	3	0	0	0	1
729	1	0	0	0	1	0	0	0	0	0	1	1	0	0	1	0	1	0	1	1	0	0	0	0	1	5	0		0	0	0	0	0	15	0	0	1	1	1	0	0	1
730	1	1	0	0	0	0	0	0	1	0	1	1	0	0	1	0	0	1	0	0	3	0	0	0	1	5	0	0	0	0	0	0	1	15	0	0	1	1	1	0	0	0
731	1	1	0	0	0	0	0	0	1	0	0	0	0	0	0	0	0	0	0	0	3	0	1	0	0	0	0	0	0	0	0	0	0	15	0	0	0	4	1	2	0	0
732	1	0	0	0	0	0	0	0	0	0	0	0	0	0	0	0	1	0	1	1	0	0	0	0	0	0	3	0	1	0	0	0	0	15	0	0	0	1	1	0	0	1
733	1	0	0	0	0	0	0	0	1	0	0	1	0	0	1	0	0	0	0	0	3	0	0	0	1	0	0	0	0	0	0	0	0	15	0		1	4	1	0	0	0
734	1	0	0	0	0	0	0	0	1	0	0	0	1	0	0	0	0	0	1	1	1	0	2	3	0	0	0	0	0	0	1	0	0	15	0	0	0	0	0	3	0	1
735	1	1	0	0	0	0	0	0	0	0	1	1	0	0	0	1	1	1	0	0	0	0	0	0	1	5	0	0	0	0	0	0	1	15	0	0	0	0	0	1	1	0
736	1	0	1	0	0	0	0	0	1	0	0	0	0	0	1	0	1	1	0	0	2	0	0	0	0	0	0	0	0	0	0	0	1	15	0	0	1	0	0	0	0	0
737	1	0	0	0	0	0	0	0	0	0	1	0	0	0	1	0	0	1	1	1	9	0	2	0	0	5	0	0	0	0	0	0	1	15	0	0	1	0	0	3	0	1
738	1	0	0	0	0	0	0	0	0	0	1	0	0	0	0	0	1	0	0	0	9	0	0	0	0	5	0	0	0	0	0	0	0	15	0	0	0	0	0	0	0	0
739	1	0	0	0	0	0	0	0	0	0	1	1	0	0	0	0	0	0	1	1	9	0	2	0	1	5	0	0	0	0	0	0	0	15	0	0	0	0	0	3	0	1
740	1	1	1	0	0	0	0	0	0	0	0	0	0	0	0	0	0	0	0	0	0	0	0	0	0	0	1	0	1	0	0	0	0	15	0	0	0	0	0	0	0	0
741	1	0	0	0	0	0	0	0	0	0	1	0	0	0	0	0	1	1	1	1	0	0	1	0	0	5	0	0	0	0	0	0	1	15	0	0	0	4	1	2	0	1
742	1	0	0	0	0	0	0	0	0	0	1	0	0	0	0	1	0	1	1	1	0	0	0	0	0	5	0	0	0	0	0	0	1	15	0	0	0	0	0	1	0	1
743	1	1	1	0	0	0	0	0	1	0	1	0	0	0	1	0	1	1	0	0	1	0	0	0	0	3	0	0	0	0	0	0	1	15	0	0	1	0	0	0	0	0
744	1	0	0	0	0	0	0	0	0	0	1	1	0	0	0	0	1	0	1	1	9	0	0	0	1	5	0	0	0	0	0	0	0	15	0	0	0	0	0	0	0	1
745	1	0	0	0	0	0	0	0	1	1	1	1	0	1	1	1	1	1	0	0	1	1	0	0	1	2	0	0	0	0	0	0	1	14	0		1	4	1	1	1	0
746	1	1	0	0	0	0	0	0	0	0	1	1	0	0	1	0	1	0	0	0	0	0	0	0	1	5	0	0	0	0	0	0	0	15	0	0	1	0	0	0	0	0
747	1	1	0	0	0	0	0	0	0	0	1	1	0	0	1	0	0	0	0	0	0	0	2	0	1	5	0	0	0	0	0	0	0	15	0	0	1	4	1	3	0	0
748	1	0	1	0	0	0	0	0	1	0	0	0	0	0	0	0	0	1	0	0	1	0	1	0	0	0	0	0	0	0	0	0	1	15	0	0	0	0	0	2	0	0
749	1	0	0	0	0	0	0	0	1	0	1	0	0	0	1	0	1	1	0	0	4	0	0	0	0	5	0	0	0	0	0	0	1	15	0	0	1	4	1	0	0	0
750	1	0	1	0	0	0	0	0	0	0	0	0	0	0	0	0	1	0	0	0	0	0	0	0	0	0	0	0	0	0	0	0	0	15	0	0	0	0	0	0	0	0
751	1	1	1	0	0	0	0	0	0	0	0	0	0	0	0	0	0	1	0	0	9	0	1	0	0	0	0	0	0	0	0	0	1	15	0	0	0	4	1	2	0	0
752	1	1	0	0	0	0	0	0	0	0	1	1	0	0	1	0	1	0	1	1	9	0	0	0	1	5	0	0	0	0	0	0	0	15	0	0	1	1	1	0	0	1
753	1	1	0	0	0	0	0	0	1	0	1	1	0	0	1	0	1	1	0	0	3	0	0	0	1	5	0	0	0	0	0	0	1	15	0	0	1	0	0	0	0	0
754	1	0	0	0	0	1	0	0	1	0	0	1	0	0	1	0	1	1	1	1	2	0	0	0	1	0	0	0	0	0	0	0	1	15	1	0	1	0	0	0	0	1
755	1	0	0	0	0	0	0	0	0	0	1	0	0	0	0	0	0	1	0	0	9	0	1	0	0	5	0	0	0	0	0	0	1	15	0	0	0	0	0	2	0	0
756	1	0	0	0	0	0	0	0	0	0	1	1	0	0	1	0	1	1	1	1	9	0	0	0	1	5	0	0	0	0	0	0	1	15	0	0	1	1	1	0	0	1
757	1	1	1	0	0	0	0	0	1	1	1	0	1	0	1	0	0	1	0	0	2	1	1	3	0	5	0	0	0	0	1	0	1	15	0	0	1	4	1	2	0	0
758	1	0	0	0	0	0	0	0	0	0	1	0	0	0	0	0	1	0	1	1	0	0	0	0	0	5	0	0	0	0	0	0	0	15	0	0	0	1	1	0	0	1
759	1	1	1	0	0	0	0	0	0	0	0	0	0	0	0	0	0	1	0	0	0	0	1	0	0	0	2	0	0	0	0	0	1	15	0	0	0	1	1	2	0	0
760	1	0	0	0	0	1	0	0	0	0	0	0	0	0	0	0	1	1	1	1	9	0	0	0	0	0	0	0	0	0	0	0	1	15	1	0	0	4	1	0	0	1
761	1	0	0	0	0	1	0	0	1	0	1	1	0	0	1	0	1	1	1	1	4	0	0	0	1	5	0	0	0	0	0	0	1	15	1	0	1	0	0	0	0	1
762	1	0	1	0	0	0	0	0	0	0	1	1	0	0	1	0	1	0	1	1	9	0	1	0	1	5	0	0	0	0	0	0	0	15	0	0	1	0	0	2	0	1
763	1	0	0	0	0	1	0	0	0	0	1	0	0	0	1	0	1	1	0	0	0	0	0	0	0	5	0	0	0	0	0	0	1	15	1	0	1	0	0	0	0	0
764	1	1	0	0	0	0	0	0	1	0	1	1	0	1	1	0	1	1	1	1	4	0	0	0	1	5	0	0	0	0	0	0	1	14	0	0	1	0	0	0	0	1
765	1	0	0	0	0	0	0	0	0	0	1	1	0	0	0	0	1	1	0	0	9	0	0	0	1	5	0	0	0	0	0	0	1	15	0	0	0	2	1	0	0	0
766	1	1	0	0	0	0	0	0	0	0	1	0	0	0	0	0	1	1	1	1	9	0	0	0	0	2	0	0	0	0	0	0	1	15	0	0	0	3	0	0	0	1
767	1	1	0	0	0	0	0	0	1	0	1	1	0	0	1	0	0	1	0	0	4	0	0	0	1	5	0	0	0	0	0	0	1	15	0	0	1	4	1	0	0	0
768	1	0	0	0	0	1	1	0	0	0	0	1	0	0	0	0	1	1	0	0	0	0	0	0	1	0	0	0	0	0	0	1	1	15	1	0	0	0	0	0	0	0
769	1	0	0	0	0	0	0	0	0	0	0	1	0	0	0	0	0	1	1	1	9	0	0	0	1	0	0	0	0	0	0	0	1	15	0	0	0	0	0	0	0	1
770	1	0	0	0	0	0	0	0	1	0	1	0	0	0	0	0	1	1	0	0	2	0	0	0	0	5	0	0	0	0	0	0	1	15	0	0	0	0	0	0	0	0
771	1	0	0	0	0	0	1	0	1	0	1	1	1	0	0	0	1	1	0	0	1	0	0	2	1	5	0	0	0	0	1	1	1	15	0	0	0	4	1	0	0	0
772	1	0	0	0	0	0	0	0	0	0	1	0	1	0	0	0	0	1	0	0	9	0	0	3	0	1	0	0	0	0	1	0	1	15	0	0	0	0	0	0	0	0
773	1	1	0	0	0	0	0	0	0	0	1	1	0	0	1	0	1	1	1	1	0	0	2	0	1	5	0	0	0	0	0	0	1	15	0	0	1	1	1	3	0	1
774	1	0	0	0	0	0	0	0	0	0	1	0	0	0	0	0	1	1	0	0	9	0	0	0	0	5		0	0	0	0	0	1	15	0	0	0	4	1	0	0	0
775	1	1	1	0	0	0	0	0	0	0	0	0	1	1	0	0	0	1	0	0	0	0	0	3	0	0	0	0	0	0	1	0	1	14	0	0	0	1	1	0	0	0
776	1	0	0	0	0	0	0	0	0	0	1	0	0	0	1	0	1	0	1	1	9	0	0	0	0	5	0	0	0	0	0	0	0	15	0	0	1	4	1	0	0	1
777	1	0	0	0	0	0	0	0	0	0	0	0	0	0	1	1	0	1	0	0	9	0	1	1	0	0	1	0	1	0	0	0	1	15	0	0	1	4	1	2	0	0
778	1	0	0	0	0	0	0	0	1	0	1	1	0	0	1	0	0	0	0	0	3	0	0	0	1	5	0	0	0	0	0	0	0	15	0	0	1	0	0	0	0	0
779	1	0	0	0	0	0	0	0	1	0	1	1	0	0	1	0	1	1	1	1	2	0	0	0	1	5	0	0	0	0	0	0	1	15	0	0	1	1	1	0	0	1
780	1	1	1	0	0	0	0	0	0	0	0	0	0	0	0	0	0	1	0	0	0	0	1	0	0	0	0	0	0	0	0	0	1	15	0	0	0	4	1	2	0	0
781	1	0	0	0	0	0	0	0	0	0	0	1	0	0	1	0	1	1	1	1	0	0	0	0	1	0	0	0	0	0	0	0	1	15	0	0	1	0	0	0	0	1
782	1	0	0	0	0	0	0	0	1	0	0	0	0	0	0	0	0	1	1	1	1	0	2	0	0	0	0	0	0	0	0	0	1	15	0	0	0	0	0	3	0	1
783	1	0	0	0	0	0	0	0	0	0	1	1	0	0	1	0	0	1	1	1	0	0	0	0	1	5	0	0	0	0	0	0	1	15	0	0	1	4	1	0	0	1
784	1	0	0	0	0	0	0	0	1	0	1	0	0	0	0	0	0	1	1	1	3	0	0	0	0	5	0	0	0	0	0	0	1	15	0	0	0	0	0	0	0	1
785	1	0	0	0	0	0	0	0	0	0	1	1	0	0	0	1	0	0	0	0	9	0	1	0	1	2	0	0	0	0	0	0	0	15	0	0	0	4	1	2	0	0
786	1	0	0	0	0	0	0	0	0	0	0	0	0	0	0	0	1	1	1	1	9	0	2	0	0	0	0	0	0	0	0	0	1	15	0	0	0	2	1	3	0	1
787	1	1	0	0	0	0	0	0	1	0	1	1	0	1	1	0	0	1	0	0	1	0	1	0	1	2	0	0	0	0	0	0	1		0		1	0	0	2	0	0
788	1	0	0	0	0	0	0	0	0	0	1	1	0	0	0	0	0	0	0	0	0	0	0	0	1	5	0	0	0	0	0	0	0	15	0	0	0	0	0	0	0	0
789	1	1	1	0	1	1	0	0	1	0	1	1	0	0	0	0	1	0	1	1	2	0	1	0	1	5	0	1	0	1	0	0	0	15	1	0	0	0	0	2	0	1
790	1	0	0	0	0	0	1	0	0	0	1	1	0	0	1	0	1	1	1	1	0	0	0	0	1	5	0	0	0	0	0	1	1	15	0	0	1	4	1	0	0	1
791	1	0	0	0	0	0	0	0	1	1	0	0	1	0	1	0	0	1	0	0	1	1	2	3	0	0	0	0	0	0	1	0	1	15	0	0	1	1	1	3	0	0
792	1	1	0	0	0	1	0	0	1	1	1	1	0	1	1	0	1	1	0	0	1	1	2	0	1	5	0	0	0	0	0	0	1	14	1	0	1	1	1	3	0	0
793	1	0	0	0	1	0	0	0	1	0	1	1	0	0	0	0	0	0	0	0	1	0	0	0	1	5	0		0	0	0	0	0	15		0	0	0	0	0	0	0
794	1	0	1	0	1	0	0	0	0	0	0	0	0	0	1	0	1	0	0	0	0	0	1	0	0	0	0	1	0	1	0	0	0	15	0	0	1	0	0	2	0	0
795	1	1	0	0	0	0	0	0	1	0	1	1	0	0	0	0	0	0	0	0	3	0	0	0	1	5	0	0	0	0	0	0	0	15	0	0	0	0	0	0	0	0
796	1	0	0	0	0	0	0	0	0	0	0	0	0	0	1	0	0	1	0	0	0	0	0	0	0	0	0	0	0	0	0	0	1	15		0	1	1	1	0	0	0
797	1	1	0	0	0	0	0	0	1	0	1	1	1	1	1	0	0	1	1	1	2	0	0	3	1	5	0	0	0	0	1	0	1	14	0	0	1	0	0	0	0	1
798	1	0	0	0	1	1	0	0	1	0	1	1	0	0	1	1	0	1	0	0	3	0	1	0	1	2	0	1	0	1	0	0	1	15	1	0	1	3	0	2	0	0
799	1	0	0	0	0	0	0	0	0	0	1	0	0	0	1	0	1	0	0	0	0	0	1	0	0	5	0	0	0	0	0	0	0	15	0	0	1	0	0	2	0	0
800	1	0	0	0	0	0	0	0	0	0	1	0	0	0	1	0	1	1	0	0	9	0	0	0	0	5	0	0	0	0	0	0	1	15	0	0	1	0	0	1	0	0
801	1	0	0	0	0	0	0	0	1	1	0	0	0	0	1	0	0	0	0	0	4	1	0	0	0	0	0	0	0	0	0	0	0	15	0	0	1	3	0	0	0	0
802	1	0	0	0	1	0	0	0	1	1	1	1	0	1	1	0	0	0	0	0	1	1	1	0	1	5	0	1	0	1	0	0	0		0		1	0	0	2	0	0
803	1	1	1	0	0	1	0	0	0	0	1	0	0	1	1	0	0	1	0	0	0	0	1	0	0	2	0	0	0	0	0	0	1	14	1	0	1	2	1	2	0	0
804	1	0	0	0	0	0	0	0	0	0	0	0	0	0	1	0	1	1	1	1	0	0	0	1	0	0	0	0	0	0	0	0	1	15	0	0	1	0	0	0	0	1
805	1	0	0	0	0	0	0	0	0	0	1	0	0	0	0	0	1	0	1	1	9	0	0	0	0	5	0	0	0	0	0	0	0	15	0	0	0	3	0	0	0	1
806	1	0	0	0	0	0	0	0	0	0	0	0	0	0	1	0	0	1	1	1	9	0	2	0	0	0	0	0	0	0	0	0	1	15	0	0	1	2	1	3	0	1
807	1	0	0	0	0	1	0	0	0	0	0	0	0	0	0	0	0	1	0	0	0	0	0	0	0	0	0	0	0	0	0	0	9	15	1	0	0	0	0	0	0	0
808	1	0	0	0	0	0	0	0	0	0	1	1	0	0	0	0	1	0	0	0	0	0	0	0	1	5	0	0	0	0	0	0	0	15	0	0	0	0	0	0	0	0
809	1	1	0	0	0	0	0	0	0	0	1	0	0	0	0	0	0	0	0	0	9	0	0	0	0	5	0	0	0	0	0	0	0	15	0	0	0	1	1	0	0	0
810	1	0	0	0	0	0	0	0	1	0	0	1	0	0	1	0	1	0	0	0	3	0	0	0	1	0	0	0	0	0	0	0	0	15	0	0	1	4	1	0	0	0
811	1	0	0	0	0	0	0	0	0	0	1	1	1	0	0	0	0	1	1	1	0	0	0	3	1	5	0	0	0	0	1	0	1	15	0	0	0	0	0	0	0	1
812	1	0	0	0	0	0	0	0	0	0	1	0	0	0	0	0	1	0	1	1	0	0	0	0	0	5	0	0	0	0	0	0	0	15	0	0	0	0	0	0	0	1
813	1	0	0	0	0	0	0	0	0	0	0	0	0	0	0	0	1	0	1	1	9	0	2	0	0	0	0	0	0	0	0	0	0	15	0	0	0	0	0	3	0	1
814	1	0	0	0	0	0	0	0	1	1	1	1	0	1	1	0	0	1	0	0	1	1	2	0	1	5	0	0	0	0	0	0	1		0	0	1	0	0	3	0	0
815	1	0	0	0	0	0	0	0	1	0	1	1	0	0	1	1	0	1	0	0	1	0	1	0	1	5	0	0	0	0	0	0	1	15	0	0	1	0	0	2	0	0
816	1	0	0	0	0	0	0	0	0	0	1	1	0	0	1	0	1	0	1	1	0	0	1	0	1	5	0	0	0	0	0	0	0	15	0	0	1	0	0	2	0	1
817	1	0	0	0	0	0	0	0	0	0	0	0	1	1	1	0	0	1	1	1	0	0	2	2	0	0	0	0	0	0	1	0	1	14	0	0	1	0	0	3	0	1
818	1	0	0	0	0	0	0	0	0	0	1	0	0	0	0	0	1	0	1	1	0	0	2	0	0	5	0	0	0	0	0	0	0	15	0	0	0	0	0	3	0	1
819	1	0	0	0	0	0	0	0	0	0	1	0	0	0	0	0	0	1	0	0	9	0	0	0	0	5	0	0	0	0	0	0	1	15	0	0	0	1	1	0	0	0
820	1	0	0	0	0	0	0	0	0	0	1	1	0	0	1	0	0	1	0	0	0	0	0	0	1	1	0	0	0	0	0	0	1	15	0	0	1	0	0	0	0	0
821	1	0	0	0	0	0	0	0	0	0	0	0	0	0	1	0	1	1	1	1	9	0	0	1	0	0	0	0	0	0	0	0	1	15	0	0	1	1	1	0	0	1
822	1	0	0	0	0	0	0	0	1	0	0	1	1	0	1	0	0	0	1	1	4	0	0	2	1	0	0	0	0	0	1	0	0	15	0		1	1	1	0	0	1
823	1	0	0	1	0	0	0	0	1	1	0	0	0	1	1	0	0	1	0	0	1	1	1	0	0	0	0	0	0	0	0	0	1		0	1	1	1	1	2	0	0
824	1	0	0	0	0	0	0	0	0	0	1	1	0	0	1	0	1	0	0	0	0	0	0	0	1	2	0	0	0	0	0	0	0	15	0		1	0	0	0	0	0
825	1	1	0	0	0	0	0	0	0	0	0	1	0	0	1	0	1	0	1	1	9	0	0	0	1	0	0	0	0	0	0	0	0	15	0	0	1	1	1	0	0	1
826	1	0	0	0	0	0	0	0	1	0	1	1	0	0	1	0	0	0	0	0	2	0	0	0	1	5	0	0	0	0	0	0	0	15	0	0	1	0	0	0	0	0
827	1	1	0	0	0	0	0	0	0	0	0	1	0	0	0	0	1	0	1	1	0	0	0	0	1	0	0	0	0	0	0	0	0	15	0	0	0	1	1	1	0	1
828	1	0	0	0	0	0	0	0	1	1	0	0	1	1	1	0	0	1	0	0	4	1	0		0	0	0	0	0	0	0	0	1		0		1	1	1	0	0	0
829	1	0	0	0	0	0	0	0	0	0	0	1	0	0	0	0	1	0	0	0	9	0	0	0	1	0	0	0	0	0	0	0	0	15	0	0	0	1	1	0	0	0
830	1	0	0	0	0	0	0	0	1	0	1	0	1	1	0	0	1	0	1	1	3	0	0	3	0	5	0	0	0	0	1	0	0		0		0	1	1	0	0	1
831	1	1	0	0	0	0	0	0	1	1	0	0	1	0	0	0	0	1	0	0	4	1	2	3	0	0	0	0	0	0	1	0	1	15	0		0	0	0	3	0	0
832	1	0	0	0	0	0	0	0	0	0	0	0	0	0	0	0	0	0	0	0	9	0	0	0	0	0	0	0	0	0	0	0	0	15	0		0	0	0	0	0	0
833	1	0	0	0	0	1	0	0	1	0	1	1	0	0	1	0	1	0	0	0	4	0	0	0	1	5	0	0	0	0	0	0	0	15	1		1	0	0	0	0	0
834	1	1	0	0	0	0	0	0	0	0	1	1	0	0	1	0	0	1	1	1	9	0	0	0	1	5	0	0	0	0	0	0	1	15	0	0	1	4	1	0	0	1
835	1	0	0	0	0	0	0	0	0	0	1	1	0	0	0	0	1	0	1	1	9	0	0	0	1	5	0	0	0	0	0	0	0	15	0	0	0	1	1	0	0	1
836	1	1	0	0	0	0	0	0	1	0	0	0	0	1	1	1	0	1	0	0	4	0	0	0	0	0	0	0	0	0	0	0	1		0	0	1	4	1	1	0	0
837	1	0	0	0	0	0	0	0	0	0	1	1	0	0	0	0	1	1	1	1	9	0	1	0	1	5	0	0	0	0	0	0	1	15	0	0	0	1	1	2	0	1
838	1	0	0	0	0	0	0	0	0	0	1	0	0	0	0	0	0	1	1	1	9	0	0	1	0	5	0	0	0	0	0	0	1	15	0	0	0	3	0	0	0	1
839	1	0	0	0	0	0	0	0	0	0	1	1	0	0	0	0	1	1	1	1	9	0	0	0	1	5	0	0	0	0	0	0	1	15	0	0	0	4	1	0	0	1
840	1	1	1	0	0	0	0	0	0	0	0	0	0	0	0	0	0	0	0	0	9	0	0	0	0	0	0	0	0	0	0	0	0	15	0		0	4	1	0	0	0
841	1	0	0	0	0	0	0	0	0	0	1	0	0	0	1	1	0	1	0	0	0	0	0	0	0	5	0	0	0	0	0	0	1	15	0	0	1	1	1	1	0	0
842	1	0	1	0	0	0	0	0	1	1	0	1	0	0	1	0	0	1	0	0	4	2	1	0	1	0	0	0	0	0	0	0	1	15	0	0	1	4	1	2	0	0
843	1	1	0	0	0	0	0	0	0	0	1	0	0	0	1	0	0	1	0	0	9	0	0	0	0	5	0	0	0	0	0	0	1	15	0	0	1	4	1	0	0	0
844	1	0	0	0	0	1	0	0	1	1	1	0	1	0	1	0	1	1	0	0	4	1	0	3	0	5	0	0	0	0	1	0	1	15	1	0	1	4	1	0	0	0
845	1	0	1	0	0	0	0	0	1	0	0	0	0	0	0	0	0	1	0	0	3	0	1	0	0	0	1	0	1	0	0	0	1	15	0	0	0	1	1	2	0	0
846	1	1	0	0	0	0	0	0	0	0	1	1	0	0	0	0	1	1	1	1	9	0	0	0	1	5	0	0	0	0	0	0	1	15	0	0	0	4	1	0	0	1
847	1	0	1	0	0	0	0	0	0	0	0	0	0	0	0	0	0	1	0	0	0	0	1	0	0	0	0	0	0	0	0	0	1	15	0	0	0	4	1	2	0	0
848	1	0	0	0	0	0	0	0	0	0	1	0	0	0	1	1	0	1	0	0	9	0	0	0	0	5	0	0	0	0	0	0	1	15	0	0	1	4	1	1	0	0
849	1	1	0	0	0	0	0	0	1	0	1	0	0	0	1	1	1	1	0	0	3	0	0	0	0	5	0	0	0	0	0	0	1	15	0	0	1	4	1	1	1	0
850	1	0	0	0	0	0	0	0	1	0	1	1	0	0	1	0	0	0	0	0	3	0	0	0	1	5	0	0	0	0	0	0	0	15	0	0	1	0	0	0	0	0
851	1	1	0	0	0	0	0	0	1	0	0	0	0	1	1	0	1	1	0	0	3	0	0	0	0	0	0	0	0	0	0	0	1		0	0	1	4	1	0	0	0
852	1	0	0	0	0	0	0	0	1	1	0	0	0	1	1	0	1	1	0	0	2	1	2	0	0	0	0	0	0	0	0	0	1		0	0	1	0	0	3	0	0
853	1	0	0	0	0	0	0	0	1	0	1	1	0	0	0	0	1	1	1	1	1	0	0	0	1	5	0	0	0	0	0	0	1	15	0	0	0	3	0	0	0	1
854	1	1	0	0	0	0	0	0	1	0	1	0	0	1	0	0	1	1	1	1	1	0	0	0	0	5	0	0	0	0	0	0	1		0	0	0	4	1	0	0	1
855	1	0	0	0	0	0	0	0	0	0	1	0	0	0	0	0	1	0	1	1	9	0	0	0	0	5	0	0	0	0	0	0	0	15		0	0	4	1	0	0	1
856	1	1	0	0	0	0	0	0	0	0	1	1	0	0	0	0	0	1	0	0	9	0	1	0	1	5	0	0	0	0	0	0	1	15	0	0	0	3	0	2	0	0
857	1	1	0	0	0	1	0	0	1	0	0	0	1	0	1	0	1	1	0	0	1	0	0	3	0	0	0	0	0	0	1	0	1	15	1	0	1	1	1	0	0	0
858	1	0	0	0	0	0	0	0	0	0	0	0	0	0	0	0	1	1	1	1	9	0	0	0	0	0	0	0	0	0	0	0	1	15	0	0	0	4	1	0	0	1
859	1	0	0	0	0	0	0	0	1	0	1	1	0	0	0	0	1	1	0	0	1	0	0	0	1	5	0	0	0	0	0	0	1	15	0	0	0	4	1	0	0	0
860	1	0	0	0	0	0	0	0	0	0	0	0	1	0	1	0	0	1	1	1	0	0	1	2	0	0	0	0	0	0	1	0	1	15	0		1	1	1	2	0	1
861	1	0	0	0	0	0	0	0	0	0	0	0	0	0	0	1	1	0	1	1	9	0	9	0	0	0	0	0	0	0	0	0	0	15	0	0	0	0	0	9	1	1
862	1	1	0	0	0	0	0	0	0	0	1	1	0	0	0	0	1	1	1	1	9	0	0	0	1	5	0	0	0	0	0	0	1	15	0	0	0	4	1	0	0	1
863	1	1	1	0	0	0	0	0	1	0	1	0	0	1	1	0	0	1	0	0	4	0	0	0	0	5	2	0	0	0	0	0	1	14	0	0	1	2	1	0	0	0
864	1	0	0	0	0	0	0	0	0	0	0	0	0	0	0	0	1	0	1	1	9	0	2	0	0	0	0	0	0	0	0	0	0	15	0	0	0	4	1	3	0	1
865	1	1	0	0	0	0	0	0	0	0	1	0	0	0	0	0	1	1	0	0	9	0	0	0	0	5	0	0	0	0	0	0	9	15	0	0	0	0	0	0	0	0
866	1	0	0	0	0	0	0	0	0	0	0	0	0	0	0	0	1	1	1	1	9	0	0	0	0	0	0	0	0	0	0	0	1	15	0	0	0	3	0	0	0	1
867	1	1	0	0	0	0	0	0	0	0	1	1	0	0	1	0	1	1	0	0	0	0	0	0	1	5	0	0	0	0	0	0	1	15	0	0	1	4	1	1	0	0
868	1	1	0	0	0	0	0	0	0	0	1	0	0	0	0	1	0	1	0	0	9	0	1	0	0	3	0	0	0	0	0	0	1	15	0	0	0	0	0	2	0	0
869	1	0	0	0	0	0	0	0	0	0	1	1	0	0	0	0	1	1	0	0	9	0	0	0	1	5	0	0	0	0	0	0	1	15	0		0	0	0	1	0	0
870	1	1	0	0	0	0	0	0	0	0	0	0	1	0	1	0	0	1	0	0	0	0	1	3	0	0	0	0	0	0	1	0	1	15	0	0	1	0	0	2	0	0
871	1	0	0	0	0	0	0	0	0	0	1	1	0	0	0	0	1	1	1	1	9	0	0	0	1	5		0	0	0	0	0	1	15	0	0	0	0	0	0	0	1
872	1	0	1	0	0	0	0	0	1	1	0	1	1	0	1	0	0	0	0	0	1	3	0	3	1	0	0	0	0	0	1	0	0	15	0	0	1	1	1	0	0	0
873	1	0	0	0	0	0	0	0	1	0	1	1	0	1	1	0	1	1	0	0	1	0	0	0	1	5	0	0	0	0	0	0	1		0	0	1	0	0	0	0	0
874	1	0	0	0	0	0	0	0	1	0	1	0	0	1	1	0	1	1	0	0	5	0	0	0	0	5	0	0	0	0	0	0	1		0	0	1	0	0	0	0	0
875	1	0	0	0	0	0	0	0	0	0	1	1	0	0	0	0	1	0	1	1	9	0	0	0	1	5	0	0	0	0	0	0	0	15	0	0	0	4	1	0	0	1
876	1	0	0	0	0	1	0	0	1	0	0	0	0	1	1	0	1	0	0	0	3	0	0	0	0	0	0	0	0	0	0	0	0		1	0	1	0	0	0	0	0
877	1	0	0	1	0	0	0	0	1	1	1	1	0	1	1	1	1	0	0	0	4	1	0	0	1	5	0	0	0	0	0	0	0		0	1	1	0	0	1	1	0
878	1	1	0	0	0	0	1	0	1	1	1	1	0	0	1	0	1	1	0	0	4	1	0	0	1	5	0	0	0	0	0	1	1	15	0	0	1	2	1	0	0	0
879	1	1	0	0	0	0	0	0	0	0	1	0	0	0	1	0	0	1	0	0	9	0	0	0	0	5	0	0	0	0	0	0	1	15	0	0	1	3	0	1	0	0
880	1	0	1	0	0	0	0	0	1	1	0	0	0	1	0	0	0	0	0	0	3	1	2	0	0	0	0	0	0	0	0	0	0	14	0	0	0	0	0	3	0	0
881	1	0	0	0	0	1	0	0	1	1	0	0	0	0	1	0	1	0	0	0	4	1	0	0	0	0	0	0	0	0	0	0	0	15	1	0	1	4	1	0	0	0
882	1	1	1	0	0	0	0	0	1	0	0	1	1	0	1	0	1	0	0	0	3	0	0	3	1	0	0	0	0	0	1	0	0	15	0	0	1	3	0	0	0	0
883	1	0	0	0	0	0	0	0	0	0	1	0	0	0	0	0	0	0	1	1	9	0	0	0	0	5	0	0	0	0	0	0	0	15	0	0	0	0	0	0	0	1
884	1	0	0	0	0	0	0	0	0	0	1	1	0	0	0	0	1	0	1	1	0	0	0	0	1	5	0	0	0	0	0	0	0	15	0	0	0	3	0	0	0	1
885	1	0	0	0	0	0	0	0	0	0	1	0	0	0	1	0	1	1	1	1	9	0	1	0	0	5	0	0	0	0	0	0	1	15	0	0	1	0	0	2	0	1
886	1	0	0	0	0	0	0	0	1	0	1	0	0	0	1	0	0	0	0	0	1	0	1	0	0	2	0	0	0	0	0	0	0	15	0	0	1	1	1	2	0	0
887	1	0	0	0	0	1	0	0	1	0	1	1	0	0	1	1	1	1	1	1	1	0	1	0	1	5	0	0	0	0	0	0	1	15	1	0	1	4	1	2	0	1
888	1	0	0	0	0	0	1	1	0	0	0	0	0	0	0	0	1	1	1	1	0	0	0	0	0	0	0	0	0	0	0	1	1	15	0	0	0	3	0	0	0	1
889	1	1	0	0	0	0	0	0	0	0	1	1	0	0	0	0	1	1	0	0	0	0	0	0	1	5	0	0	0	0	0	0	1	15	0	0	0	1	1	0	0	0
890	1	0	1	0	0	0	0	0	0	0	0	0	0	1	0	0	0	1	0	0	0	0	1	0	0	0	0	0	0	0	0	0	1	14	0	0	0	4	1	2	0	0
891	1	0	1	0	0	0	0	0	0	0	0	0	0	0	0	0	0	1	0	0	9	0	1	0	0	0	0	0	0	0	0	0	1	15	0	0	0	4	1	2	0	0
892	1	1	0	0	0	0	0	0	0	0	1	1	0	0	1	0	0	1	0	0	9	0	0	0	1	5	0	0	0	0	0	0	1	15	0	0	1	4	1	0	0	0
893	1	0	0	0	0	0	0	0	0	0	1	1	0	0	0	0	1	0	1	1	9	0	0	0	1	5	0	0	0	0	0	0	0	15	0	0	0	1	1	0	0	1
894	1	0	0	0	0	0	0	0	0	0	1	1	1	0	0	0	1	0	1	1	0	0	0		1	5	0	0	0	0	0	0	0	15	0	0	0	3	0	0	0	1
895	1	0	0	0	0	1	0	0	1	0	0	1	0	0	1	0	1	1	1	1	2	0	0	0	1	0	0	0	0	0	0	0	1	15	1	0	1	0	0	0	0	1
896	1	0	1	0	0	0	0	0	0	0	1	1	0	0	1	0	1	1	1	1	0	0	0	0	1	2	0	0	0	0	0	0	1	15	0	0	1	0	0	0	0	1
897	1	1	0	0	0	0	0	0	0	0	0	0	0	0	0	0	0	0	1	1	9	0	0	0	0	0	0	0	0	0	0	0	0	15	0	0	0	4	1	0	0	1
898	1	0	0	0	1	1	1	0	0	0	1	1	0	0	0	0	1	0	1	1	0	0	0	0	1	5	0	1	0	1	0	1	0	15	1	0	0	4	1	0	0	1
899	1	1	0	0	0	0	0	0	1	0	1	0	1	0	1	0	0	1	0	0	1	0	1	3	0	5	0	0	0	0	1	0	1	15	0	0	1	4	1	2	0	0
900	1	1	0	0	0	0	0	0	1	0	0	0	0	0	1	0	1	0	1	1	1	0	0	1	0	0	0	0	0	0	0	0	0	15	0	0	1	4	1	0	0	1
901	1	0	0	0	0	0	0	0	0	0	1	1	0	0	1	0	1	1	0	0	9	0	0	0	1	5	0	0	0	0	0	0	1	15	0	0	1	1	1	0	0	0
902	1	0	0	0	0	1	0	0	1	0	1	1	0	0	1	0	0	0	0	0	3	0	0	0	1	5	0	0	0	0	0	0	0	15	1	0		4	1	0	0	0
903	1	0	0	0	0	0	0	0	0	0	0	0	0	0	0	0	1	0	1	1	9	0	0	0	0	0	0	0	0	0	0	0	0	15	0	0	0	3	0	0	0	1
904	1	0	0	0	0	0	0	0	0	0	1	1	0	0	0	0	1	0	1	1	0	0	0	0	1	5	0	0	0	0	0	0	0	15	0	0	0	0	0	0	0	1
905	1	1	0	0	0	0	0	0	0	0	1	1	1	0	1	0	1	0	0	0	0	0	0	3	1	5	0	0	0	0	1	0	0	15	0	0	1	4	1	0	0	0
906	1	1	1	0	0	0	0	0	0	0	1	1	0	0	0	0	0	0	0	0	0	0	0	0	1	5	0	0	0	0	0	0	0	15	0	0	0	4	1	0	0	0
907	1	0	0	0	0	0	0	0	1	0	1	1	0	0	1	1	1	1	1	1	4	0	0	0	1	5	0	0	0	0	0	0	1	15	0	0	1	0	0	1	0	1
908	1	0	0	0	0	0	0	0	1	1	1	1	0	0	1	0	0	1	0	0	4	1	2	0	1	5	0	0	0	0	0	0	1	15	0	0	1	0	0	3	0	0
909	1	1	0	0	0	0	0	0	1	0	1	1	1	0	1	0	0	0	0	0	1	0	0	3	1	3	0	0	0	0	1	0	0	15	0	0	1	0	0	0	0	0
910	1	0	0	0	0	0	0	0	0	0	1	1	0	0	1	0	1	0	1	1	9	0	0	0	1	5	0	0	0	0	0	0	0	15	0	0	1	0	0	0	0	1
911	1	0	0	0	0	0	0	0	0	0	1	0	0	0	0	0	1	0	0	0	9	0	1	0	0	5	0	0	0	0	0	0	0	15	0	0	0	4	1	2	0	0
912	1	0	0	0	0	0	0	0	0	0	1	0	0	0	1	0	1	0	0	0	0	0	0	0	0	5	0	0	0	0	0	0	0	15	0	0	1	0	0	0	0	0
913	1	0	0	0	0	0	0	0	0	0	0	1	0	0	0	0	1	0	0	0	9	0	0	0	1	0	0	0	0	0	0	0	0	15	0	0	0	0	0	0	0	0
914	1	0	0	0	0	0	0	0	0	0	1	1	0	0	0	0	1	0	0	0	0	0	0	0	1	5	0	0	0	0	0	0	0	15	0	0	0	0	0	0	0	0
915	1	0	0	0	0	0	0	0	0	0	1	0	0	0	0	0	1	1	1	1	9	0	2	0	0	2	0	0	0	0	0	0	1	15	0	0	0	0	0	3	0	1
916	1	0	0	0	0	0	0	0	0	0	1	1	0	0	0	0	1	1	0	0	0	0	0	0	1	2	0	0	0	0	0	0	1	15	0	0	0	0	0	0	0	0
917	1	0	0	0	0	0	0	0	1	0	1	0	0	0	0	0	0	1	1	1	3	0	0	0	0	5	0	0	0	0	0	0	1	15	0	0	0	0	0	0	0	1
918	1	0	0	0	0	1	0	1	1	1	0	0	0	0	1	0	0	0	0	0	4	1	1	0	0	0	0	0	0	0	0	0	0	15	1	0	1	1	1	2	0	0
919	1	1	0	0	0	0	0	0	0	0	0	0	0	0	0	0	1	1	0	0	0	0	0	0	0	0	0	0	0	0	0	0	1	15	0	0	0	4	1	0	0	0
920	1	1	0	0	0	0	0	0	0	0	1	0	0	0	0	0	1	1	0	0	0	0	0	0	0	5	0	0	0	0	0	0	1	15	0	0	0	0	0	0	0	0
921	1	0	1	0	0	0	0	0	0	0	0	0	0	0	0	0	1	1	1	1	9	0	2	0	0	0	0	0	0	0	0	0	1	15	0	0	0	4	1	3	0	1
922	1	0	0	0	0	0	0	0	0	0	0	1	0	0	1	0	0	1	1	1	0	0	1	0	1	0	0	0	0	0	0	0	1	15	0	0	1	4	1	2	0	1
923	1	0	1	0	0	0	0	0	1	1	0	1	0	0	1	0	0	0	0	0	1	1	0	0	1	0	0	0	0	0	0	0	0	15	0	0	1	0	0	0	0	0
924	1	0	0	0	0	1	0	0	1	0	1	0	0	0	1	0	1	1	0	0	1	0	0	0	0	5	0	0	0	0	0	0	1	15	1	0	1	1	1	0	0	0
925	1	0	0	0	0	1	0	0	1	1	1	1	0	0	1	1	1	1	0	0	1	1	0	0	1	5	0	0	0	0	0	0	1	15	1	0	1	1	1	1	1	0
926	1	1	0	0	0	0	0	0	0	0	1	0	0	0	0	0	1	0	0	0	0	0	0	0	0	5	0	0	0	0	0	0	0	15	0	0	0	0	0	0	0	0
927	1	0	0	1	0	0	0	0	1	1	1	1	0	0	1	0	0	1	0	0	2	1	0	0	1	5	0	0	0	0	0	0	1	15	0	1	1	0	0	0	0	0
928	1	0	0	0	0	0	0	0	0	0	0	0	0	0	0	0	1	0	1	1	9	0	0	0	0	0	0	0	0	0	0	0	0	15	0	0	0	4	1	0	0	1
929	1	0	0	0	0	0	0	0	0	0	0	1	0	0	1	0	1	1	0	0	0	0	2	0	1	0	0	0	0	0	0	0	1	15	0	0	1	4	1	3	0	0
930	1	0	1	0	0	0	0	0	0	0	1	1	0	0	1	0	1	1	0	0	0	0	0	0	1	5	0	0	0	0	0	0	1	15	0	0	1	4	1	0	0	0
931	1	0	0	0	0	1	0	0	1	1	1	1	1	0	1	0	1	1	1	1	1	1	0	2	1	5	0	0	0	0	1	0	1	15	1	0	1	1	1	0	0	1
932	1	0	0	0	0	0	0	0	0	0	1	0	0	0	0	0	1	0	1	1	9	0	0	0	0	5	0	0	0	0	0	0	0	15	0	0	0	3	0	0	0	1
933	1	0	0	0	0	0	0	0	0	0	0	1	0	0	0	0	1	0	1	1	9	0	0	0	1	0	0	0	0	0	0	0	0	15	0	0	0	3	0	0	0	1
934	1	1	0	0	0	1	0	0	1	0	0	1	0	0	1	0	1	1	0	0	2	0	0	0	1	0	0	0	0	0	0	0	1	15	1	0	1	4	1	0	0	0
935	1	0	0	0	0	0	0	0	1	1	1	1	0	0	1	0	1	1	1	1	4	1	0	0	1	5	0	0	0	0	0	0	1	15	0	0	1	1	1	0	0	1
936	1	1	1	0	0	0	0	0	0	0	1	1	0	0	0	0	0	1	0	0	0	0	1	0	1	5	0	0	0	0	0	0	1	15	0	0	0	4	1	2	0	0
937	1	1	0	0	0	1	0	0	0	0	1	1	0	0	0	0	1	1	1	1	0	0	0	0	1	5		0	0	0	0	0	1	15	1	0	0	1	1	0	0	1
938	1	0	0	0	0	0	0	0	1	0	0	0	0	1	1	1	0	1	0	0	4	0	2	0	0	0	0	0	0	0	0	0	1	14	0	0	1	4	1	3	0	0
939	1	1	0	0	0	0	0	0	1	1	1	1	0	0	1	0	0	1	0	0	4	1	0	0	1	5	0	0	0	0	0	0	1	15	0	0	1	0	0	0	0	0
940	1	0	0	0	0	0	0	0	1	0	0	1	0	0	0	0	1	1	1	1	3	0	0	0	1	0	0	0	0	0	0	0	1	15	0	0	0	4	1	0	0	1
941	1	0	0	0	0	0	0	0	0	0	1	1	0	0	1	0	0	0	0	0	9	0	0	0	1	5	0	0	0	0	0	0	0	15	0	0	1	4	1	0	0	0
942	1	0	0	0	0	0	0	0	0	0	1	1	1	0	1	0	1	1	1	1	0	0	0		1	5	0	0	0	0	0	0	1	15	0	0	1	0	0	0	0	1
943	1	0	0	0	0	0	0	0	1	1	0	1	0	0	1	0	0	1	0	0	5	2	2	0	1	0	0	0	0	0	0	0	1	15	0	0	1	0	0	3	0	0
944	1	0	0	0	0	0	1	0	1	1	1	1	0	0	1	0	1	1	1	1	2	1	0	0	1	5		0	0	0	0	1	1	15	0	0	1	4	1	0	0	1
945	1	0	0	0	0	0	0	0	0	0	1	1	0	0	1	0	1	0	1	1	9	0	0	0	1	5	0	0	0	0	0	0	0	15	0	0		1	1	0	0	1
946	1	0	0	0	0	0	0	0	1	0	0	1	0	0	1	0	1	1	0	0	2	0	0	1	1	0	0	0	0	0	0	0	1	15	0	0	1	3	0	0	0	0
947	1	0	0	0	0	0	0	0	0	0	1	0	0	0	0	0	1	0	1	1	9	0	0	0	0	5	0	0	0	0	0	0	0	15	0	0	0	1	1	0	0	1
948	1	0	0	0	0	1	0	0	0	0	0	0	0	1	0	0	1	1	0	0	0	0	0	0	0	0	0	0	0	0	0	0	1	14	1	0	0	0	0	0	0	0
949	1	0	1	0	0	0	0	0	1	0	1	0	0	0	1	0	1	1	1	1	2	0	0	0	0	5	2	0	0	0	0	0	1	15	0	0	1	0	0	0	0	1
950	1	0	0	0	0	0	0	0	0	0	0	1	0	0	0	0	1	1	1	1	9	0	0	0	1	0	0	0	0	0	0	0	1	15	0	0	0	4	1	0	0	1
951	1	1	0	0	0	0	0	0	1	1	1	1	0	0	1	0	1	0	0	0	1	1	0	0	1	5	0	0	0	0	0	0	0	15	0	0	1	0	0	0	0	0
952	1	1	0	0	0	0	0	0	0	0	1	1	0	0	1	0	0	1	0	0	0	0	0	0	1	5	0	0	0	0	0	0	1	15	0	0	1	0	0	0	0	0
953	1	0	0	0	0	1	0	0	1	0	1	1	0	0	0	0	1	1	0	0	1	0	0	0	1	5	0	0	0	0	0	0	1	15	1	0	0	0	0	0	0	0
954	1	0	0	0	0	1	0	0	1	0	0	1	0	0	1	0	1	1	0	0	3	0	0	0	1	0	0	0	0	0	0	0	1	15	1	0	1	3	0	0	0	0
955	1	0	0	0	0	0	0	0	1	0	0	0	0	1	1	0	1	1	0	0	4	0	0	0	0	0	0	0	0	0	0	0	1	14	0	0	1	4	1	0	0	0
956	1	0	0	0	0	0	0	0	1	0	1	1	0	0	1	0	1	1	0	0	2	0	0	0	1	5	0	0	0	0	0	0	1	15	0	0	1	4	1	0	0	0
957	1	1	0	0	0	0	1	0	1	1	0	1	0	0	1	0	0	1	0	0	4	1	2	0		0	0	0	0	0	0	1	1	15	0	0	1	4	1	3	0	0
958	1	1	0	0	0	0	0	0	0	0	1	1	0	0	1	0	1	0	0	0	0	0	0	0	1	5	0	0	0	0	0	0	0	15	0	0	1	1	1	0	0	0
959	1	1	0	0	0	1	0	0	0	0	0	0	0	0	0	0	1	1	0	0	9	0	0	0	0	0	0	0	0	0	0	0	1	15	1	0	0	2	1	0	0	0
960	1	0	0	0	0	0	0	0	1	0	1	0	0	0	0	0	0	1	0	0	1	0	0	0	0	5	0	0	0	0	0	0	1	15	0	0	0	4	1	0	0	0
961	1	0	0	0	0	0	1	0	1	1	0	0	0	0	0	0	1	1	1	1	5	2	0	0	0	0	0	0	0	0	0	1	1	15	0	0	0	4	1	0	0	1
962	1	0	0	0	0	0	0	0	0	0	1	1	0	0	0	0	1	0	1	1	9	0	0	0	1	5	0	0	0	0	0	0	0	15	0	0	0	4	1	0	0	1
963	1	1	0	0	0	0	0	0	0	0	1	1	0	0	0	0	1	0	1	1	0	0	0	0	1	5	0	0	0	0	0	0	0	15	0	0	0	4	1	1	0	1
964	1	0	0	0	0	1	0	0	1	1	0	0	0	0	1	1	0	1	0	0	4	1	1	0	0	0	0	0	0	0	0	0	1	15	1	0	1	1	1	2	0	0
965	1	0	0	0	0	1	0	0	0	0	0	0	0	0	0	0	1	1	0	0	0	0	0	0	0	0	0	0	0	0	0	0	1	15	1	0	0	3	0	0	0	0
966	1	1	1	1	0	0	0	0	1	1	0	0	0	0	1	1	0	0	0	0	1	1	0	0	0	0	0	0	0	0	0	0	0	15	0	1	1	4	1	1	0	0
967	1	1	0	0	0	0	0	0	0	0	0	0	0	0	0	0	0	1	0	0	9	0	0	0	0	0	0	0	0	0	0	0	1	15	0	0	0	4	1	0	0	0
968	1	1	0	0	0	0	0	0	1	0	1	1	0	1	1	0	0	1	0	0	1	0	0	1	1	5	0	0	0	0	0	0	1	14	0	0	1	4	1	0	0	0
969	1	1	1	0	0	0	1	0	1	0	0	0	0	0	0	0	0	1	0	0	5	0	0	0	0	0	0	0	0	0	0	1	1	15	0	0	0	1	1	0	0	0
970	1	0	0	0	0	1	0	0	0	0	0	1	0	0	0	0	1	1	0	0	0	0	0	0	1	0	0	0	0	0	0	0	1	15	1	0	0	4	1	0	0	0
971	1	0	0	0	0	0	0	0	1	0	1	1	0	0	1	1	1	1	0	0	1	0	9	0	1	5	0	0	0	0	0	0	1	15	0	0	1	4	1	9	1	0
972	1	1	1	0	0	0	0	0	0	0	0	0	0	0	0	0	0	0	0	0	0	0	2	0	0	0	0	0	0	0	0	0	0	15	0	0	0	1	1	3	0	0
973	1	1	0	0	0	0	0	0	1	0	0	1	0	0	1	0	1	1	0	0	1	0	0	0	1	0	0	0	0	0	0	0	1	15	0	0	1	4	1	0	0	0
974	1	0	0	0	0	0	0	0	0	0	0	1	0	0	0	0	0	1	1	1	9	0	0	0	1	0	0	0	0	0	0	0	1	15	0	0	0	2	1	0	0	1
975	1	0	1	0	0	1	0	0	1	0	1	1	0	0	1	0	1	1	0	0	2	0	0	0	1	5	0	0	0	0	0	0	1	15	1	0	1	4	1	0	0	0
976	1	0	0	0	0	0	0	0	1	0	1	1	0	0	0	0	1	1	1	1	3	0	0	0	1	5	0	0	0	0	0	0	1	15	0	0	0	4	1	0	0	1
977	1	0	0	0	0	1	0	0	1	0	1	1	0	1	0	0	0	1	1	1	1	0	0	0	1	5	0	0	0	0	0	0	1	14	1	0	0	4	1	0	0	1
978	1	1	0	0	0	0	0	0	0	0	1	0	0	0	0	0	1	0	0	0	9	0	0	0	0	5	0	0	0	0	0	0	0	15	0	0	0	3	0	0	0	0
979	1	1	1	0	0	0	0	0	0	0	0	0	0	0	0	1	0	0	0	0	9	0	0	0	0	0	0	0	0	0	0	0	0	15	0	0	0	4	1	1	1	0
980	1	0	0	0	0	0	0	0	0	0	0	1	1	0	1	0	1	1	0	0	0	0	0	3	1	0	0	0	0	0	1	0	1	15	0	0	1	2	1	0	0	0
981	1	1	0	0	0	0	0	0	0	0	1	0	0	0	1	0	0	1	0	0	9	0	0	0	0	5	0	0	0	0	0	0	1	15	0	0	1	4	1	0	0	0
982	1	0	0	0	0	0	0	0	0	0	0	0	0	0	1	0	1	0	0	0	9	0	0	1	0	0	0	0	0	0	0	0	0	15	0	0	1	0	0	0	0	0
983	1	0	0	0	0	0	0	0	0	0	1	0	0	0	0	0	1	1	1	1	9	0	0	0	0	5	0	0	0	0	0	0	1	15	0	0	0	4	1	0	0	1
984	1	0	0	0	0	0	0	0	0	0	0	0	0	0	0	0	1	0	1	1	9	0	0	0	0	0	0	0	0	0	0	0	0	15	0	0	0	2	1	0	0	1
985	1	0	0	0	0	0	0	0	0	0	0	0	0	0	0	0	1	1	0	0	9	0	0	0	0	0	0	0	0	0	0	0	1	15	0	0	0	1	1	0	0	0
986	1	0	0	0	0	0	0	0	0	0	0	0	0	0	0	0	1	0	1	1	9	0	0	0	0	0	0	0	0	0	0	0	0	15	0	0	0	4	1	0	0	1
987	1	0	0	0	0	0	0	0	0	0	1	0	0	0	1	0	0	1	0	0	9	0	1	0	0	5	0	0	0	0	0	0	1	15	0	0	1	4	1	2	0	0
988	1	0	0	0	0	0	0	0	0	0	1	1	0	0	1	0	1	1	0	0	0	0	2	0	1	5	0	0	0	0	0	0	1	15	0	0	1	4	1	3	0	0
989	1	0	0	0	0	1	1	0	1	0	0	1	0	0	1	0	1	1	0	0	2	0	0	0	1	0	0	0	0	0	0	1	1	15	1	0	1	2	1	0	0	0
990	1	0	0	0	0	0	0	0	0	0	1	1	0	0	0	0	1	0	1	1	9	0	1	0	1	5	0	0	0	0	0	0	0	15	0	0	0	4	1	2	0	1
991	1	0	0	0	0	0	0	0	0	0	1	1	0	0	0	0	1	0	0	0	9	0	0	0	1	5	0	0	0	0	0	0	0	15	0	0	0	4	1	0	0	0
992	1	0	0	0	0	0	0	0	1	0	1	0	0	0	1	0	1	0	0	0	3	0	0	0	0	5	0	0	0	0	0	0	0	15	0	0		4	1	0	0	0
993	1	1	0	0	0	0	0	0	1	1	1	1	0	0	1	0	1	1	0	0	4	1	0	0	1	5	0	0	0	0	0	0	1	15	0	0	1	4	1	0	0	0
994	1	0	0	0	0	0	0	0	1	1	1	1	0	0	1	0	0	1	0	0	5	2	0	0	1	5	0	0	0	0	0	0	1	15	0	0	1	0	0	0	0	0
995	1	0	0	0	0	0	0	0	0	0	1	1	0	0	1	0	1	1	1	1	0	0	0	0	1	5	0	0	0	0	0	0	1	15	0	0	1	0	0	0	0	1
996	1	0	0	0	0	0	0	0	0	0	1	0	0	0	0	0	1	0	1	1	0	0	0	0	0	5	0	0	0	0	0	0	0	15	0	0	0	0	0	0	0	1
997	1	0	0	0	0	0	0	0	0	0	1	0	0	0	1	1	0	0	0	0	0	0	1	0	0	5	0	0	0	0	0	0	0	15	0	0	1	2	1	2	1	0
998	1	0	0	0	0	0	1	0	1	0	0	0	0	0	0	0	1	1	0	0	5	0	2	0	0	0	0	0	0	0	0	1	1	15	0	0	0	0	0	3	0	0
999	1	1	0	0	0	0	0	0	1	0	1	1	0	0	1	0	1	1	0	0	4	0	0	0	1	5	0	0	0	0	0	0	1	15		0	1	0	0	0	0	0
1000	1	0	0	0	0	0	0	0	0	0	1	1	0	0	0	0	1	0	1	1	9	0	0	0	1	5	0	0	0	0	0	0	0	15	0	0	0	1	1	0	0	1
1001	1	0	0	0	0	0	0	0	1	0	0	1	0	1	1	0	1	1	1	1	1	0	0	0	1	0	0	0	0	0	0	0	1	14	0	0	1	1	1	0	0	1
1002	1	0	0	0	0	0	0	0	1	1	1	1	0	0	1	1	1	1	0	0	1	1	1	0	1	5	0	0	0	0	0	0	1	15	0	0	1	0	0	2	1	0
1003	1	0	0	0	0	0	0	0	1	0	1	0	0	0	1	0	0	1	0	0	4	0	2	0	0	5	0	0	0	0	0	0	1	15	0	0	1	0	0	3	0	0
1004	1	1	0	0	0	0	0	0	1	0	1	0	0	0	1	0	0	1	0	0	3	0	0	0	0	5	0	0	0	0	0	0	1	15	0	0	1	0	0	0	0	0
1005	1	0	0	0	0	0	0	0	0	0	0	0	0	0	0	0	1	1	1	1	0	0	0	0	0	0	0	0	0	0	0	0	1	15	0	0	0	4	1	0	0	1
1006	1	0	0	0	0	0	0	0	0	0	0	1	0	0	0	0	1	1	1	1	0	0	0	0	1	0	0	0	0	0	0	0	1	15	0	0	0	3	0	1	0	1
1007	1	0	0	0	0	1	0	0	1	0	1	1	0	0	1	0	1	1	0	0	1	0	0	0	1	5	0	0	0	0	0	0	1	15	1	0	1	4	1	0	0	0
1008	1	0	0	0	0	1	0	0	1	0	0	0	0	0	1	1	1	0	0	0	3	0	1	0	0	0	0	0	0	0	0	0	0	15	1	0	1	0	0	2	1	0
1009	1	0	0	0	0	0	0	0	0	0	0	1	0	0	1	1	1	1	1	1	9	0	0	0	1	0	0	0	0	0	0	0	1	15	0	0	1	2	1	1	0	1
1010	1	0	0	0	0	0	0	0	0	0	1	0	0	0	1	0	1	1	0	0	0	0	0	0	0	5	0	0	0	0	0	0	1	15	0	0	1	1	1	0	0	0
1011	1	0	1	0	0	0	0	0	1	1	1	1	0	1	1	0	1	1	1	1	1	1	0	0	1	5	0	0	0	0	0	0	1	13	0	0	1	1	1	0	0	1
1012	1	0	0	0	0	1	0	0	1	1	0	0	0	0	1	0	1	1	0	0	4	1	0	0	0	0	0	0	0	0	0	0	1	15	1	0	1	4	1	0	0	0
1013	1	0	0	0	0	0	0	0	1	0	1	1	0	0	1	0	1	1	1	1	3	0	0	0	1	5	0	0	0	0	0	0	1	15	0	0	1	1	1	0	0	1
1014	1	0	0	0	0	0	1	0	1	0	1	1	0	0	1	0	1	1	1	1	1	0	0	0	1	5	0	0	0	0	0	1	1	15	0	0	1	0	0	0	0	1
1015	1	1	0	0	0	1	0	0	0	0	0	0	0	0	0	0	1	0	1	1	0	0	2	0	0	0	0	0	0	0	0	0	0	15	1	0	0	2	1	3	0	1
1016	1	0	0	0	0	1	0	0	0	0	0	0	0	0	1	0	1	1	1	1	0	0	0	0	0	0	0	0	0	0	0	0	1	15	1		1	0	0	0	0	1
1017	1	0	0	0	0	0	0	0	1	0	1	0	0	0	1	0	1	1	1	1	2	0	0	0	0	5	0	0	0	0	0	0	1	15	0	0	1	3	0	0	0	1
1018	1	0	0	0	0	0	0	0	0	0	1	0	0	0	0	1	0	1	0	0	0	0	1	0	0	5	0	0	0	0	0	0	1	15	0	0	0	1	1	2	1	0
1019	1	1	0	0	0	1	0	0	1	1	1	1	0	0	1	1	0	1	0	0	1	1	0	0	1	5	0	0	0	0	0	0	1	15	1	0	1	3	0	1	1	0
1020	1	0	0	0	0	0	0	0	1	0	1	0	0	0	1	0	1	0	1	1	1	0	0	0	0	5	0	0	0	0	0	0	0	15	0	0	1	4	1	0	0	1
1021	1	1	0	0	0	0	0	0	1	0	1	1	0	0	1	0	0	0	0	0	1	0	0	0	1	5	0	0	0	0	0	0	0	15	0	0	1	1	1	0	0	0
1022	1	0	0	0	0	0	0	0	0	0	1	1	0	0	0	1	0	1	0	0	0	0	0	0	1	5	0	0	0	0	0	0	1	15	0	0	0	1	1	1	0	0
1023	1	1	0	0	0	0	1	0	1	0	1	1	0	0	1	0	1	1	0	0	1	0	0	0	1	5	0	0	0	0	0	1	1	15	0	0	1	1	1	0	0	0
1024	1	0	0	0	0	0	1	0	0	0	0	0	0	0	1	0	0	1	0	0	0	0	0	0	0	0	0	0	0	0	0	1	1	15	0	0	1	0	0	0	0	0
1025	1	1	0	0	0	0	0	0	1	0	1	1	0	1	1	0	1	1	0	0	1	0	0	0	1	5	0	0	0	0	0	0	1	14	0	0	1	1	1	0	0	0
1026	1	0	1	0	0	0	0	0	1	1	0	1	0	0	0	1	0	0	0	0	1	1	9	0	1	0	0	0	0	0	0	0	0	15	0	0	0	0	0	9	1	0
1027	1	0	0	0	0	0	0	0	1	0	1	1	0	0	1	0	1	1	0	0	2	0	0	0	1	5	0	0	0	0	0	0	1	15	0	0	1	3	0	0	0	0
1028	1	0	0	0	0	0	0	0	0	0	1	0	0	0	1	1	0	1	1	1	0	0	0	0	0	2	0	0	0	0	0	0	1	15	0	0	1	0	0	1	0	1
1029	1	0	0	0	0	0	0	0	0	0	1	1	0	0	1	0	1	1	0	0	0	0	0	0	1	5	0	0	0	0	0	0	1	15	0	0	1	0	0	0	0	0
1030	1	0	0	0	0	0	0	0	1	0	1	0	0	0	0	0	1	1	1	1	1	0	0	0	0	5	0	0	0	0	0	0	1	15	0	0	0	3	0	0	0	1
1031	1	0	0	0	0	0	0	0	1	0	1	1	0	0	1	0	1	1	0	0	2	0	0	0	1	5	0	0	0	0	0	0	1	15	0	0	1	0	0	0	0	0
1032	1	0	0	0	0	1	1	0	1	0	0	0	0	0	0	0	1	0	1	1	5	0	2	0	0	0	0	0	0	0	0	1	0	15	1	0	0	0	0	3	0	1
1033	1	0	0	0	0	0	0	0	0	0	1	0	0	0	0	0	0	0	1	1	0	0	0	0	0	5	0	0	0	0	0	0	0	15	0	0	0	0	0	0	0	1
1034	1	0	0	0	0	0	0	0	1	0	1	1	1	0	0	0	0	1	0	0	1	0	1	2	1	5	0	0	0	0	1	0	1	15	0	0	0	1	1	2	0	0
1035	1	0	0	0	0	0	0	0	1	0	1	0	0	0	0	1	1	0	0	0	1	0	1	0	0	5	0	0	0	0	0	0	0	15	0	0	0	0	0	2	1	0
1036	1	0	0	0	0	0	0	0	1	0	1	1	0	0	1	1	0	1	1	1	3	0	1	0	1	5	0	0	0	0	0	0	1	15	0	0	1	1	1	2	0	1
1037	1	0	0	0	0	0	0	0	1	0	0	0	0	0	0	0	0	0	1	1	3	0	0	0	0	0	0	0	0	0	0	0	0	15	0	0	0	0	0	0	0	1
1038	1	0	0	0	0	0	0	0	0	0	0	0	0	0	0	0	1	1	1	1	9	0	0	0	0	0	0	0	0	0	0	0	1	15	0	0	0	0	0	0	0	1
1039	1	1	1	0	0	0	0	0	0	0	1	1	1	0	1	0	1	1	0	0	0	0	1	3	1	5	2	0	0	0	1	0	1	15	0	0	1	0	0	2	0	0
1040	1	1	0	0	0	0	0	0	1	0	1	1	0	0	1	0	1	1	0	0	1	0	0	0	1	5	0	0	0	0	0	0	1	15	0	0	1	3	0	0	0	0
1041	1	0	0	0	0	1	0	0	1	0	1	1	0	0	0	0	1	1	1	1	1	0	0	0	1	5	0	0	0	0	0	0	1	15	1	0	0	0	0	0	0	1
1042	1	0	0	0	0	0	0	0	1	0	1	0	1	0	1	0	0	1	0	0	2	0	2	3	0	5	0	0	0	0	1	0	1	15	0	0	1	0	0	3	0	0
1043	1	0	1	0	0	0	0	0	1	0	1	1	0	0	1	0	1	1	1	1	2	0	1	0	1	5	0	0	0	0	0	0	1	15	0	0	1	1	1	2	0	1
1044	1	0	0	0	0	0	0	0	0	0	0	0	0	0	0	0	1	0	1	1	0	0	0	0	0	0	0	0	0	0	0	0	0	15	0	0	0	1	1	0	0	1
1045	1	0	0	0	0	0	0	0	0	0	1	1	0	0	0	0	0	1	0	0	9	0	0	0	1	5	0	0	0	0	0	0	1	15	0	0	0	3	0	0	0	0
1046	1	0	0	0	0	0	0	0	1	0	1	0	0	0	0	0	1	1	1	1	4	0	0	0	0	5	0	0	0	0	0	0	1	15	0	0	0	3	0	0	0	1
1047	1	1	0	0	0	1	0	0	0	0	0	0	0	0	0	0	1	1	0	0	0	0	0	0	0	0	0	0	0	0	0	0	1	15	1	0	0	0	0	0	0	0
1048	1	0	0	0	0	0	0	0	0	0	0	0	0	0	0	0	1	0	1	1	9	0	0	0	0	0	0	0	0	0	0	0	0	15	0	0	0	1	1	0	0	1
1049	1	0	0	0	0	0	0	0	1	0	1	1	0	0	1	0	1	1	1	1	4	0	0	0	1	5	0	0	0	0	0	0	1	15	0	0	1	0	0	0	0	1
1050	1	0	0	0	0	0	0	0	0	0	1	0	0	0	0	0	1	1	1	1	0	0	1	0	0	5	0	0	0	0	0	0	1	15	0	0	0	0	0	2	0	1
1051	1	0	0	0	0	0	1	0	1	0	1	1	0	0	1	0	1	1	1	1	2	0	0	0	1	5	0	0	0	0	0	1	1	15	0	0	1	0	0	0	0	1
1052	1	1	1	0	0	0	0	0	1	0	0	1	0	0	0	0	1	1	0	0	1	0	1	0	1	0	0	0	0	0	0	0	1	15	0	0	0	1	1	2	0	0
1053	1	0	0	0	0	1	0	0	0	0	1	1	0	0	1	0	1	1	0	0	9	0	0	0	1	5	0	0	0	0	0	0	1	15	1	0	1	0	0	0	0	0
1054	1	0	0	0	0	1	0	0	1	0	1	1	0	0	0	0	1	1	0	0	1	0	0	0	1	5	0	0	0	0	0	0	1	15	1	0	0	0	0	0	0	0
1055	1	0	0	0	0	0	0	0	0	0	1	1	0	0	0	0	1	0	1	1	0	0	0	0	1	5	0	0	0	0	0	0	0	15	0	0	0	0	0	0	0	1
1056	1	1	0	0	0	0	0	0	1	0	1	1	0	0	1	1	1	1	0	0	4	0	0	0	1	5		0	0	0	0	0	1	15	0	0	1	0	0	1	0	0
1057	1	0	0	0	0	1	0	0	1	0	0	0	0	0	0	0	1	1	1	1	4	0	0	0	0	0	0	0	0	0	0	0	1	15	1	0	0	0	0	0	0	1
1058	1	1	0	0	0	0	0	0	0	0	1	1	0	0	0	0	1	1	0	0	0	0	0	1	1	5	0	0	0	0	0	0	1	15	0	0	0	0	0	0	0	0
1059	1	0	0	0	0	0	1	0	1	0	0	0	0	0	0	0	1	1	0	0	1	0	1	0	0	0		0	0	0	0	1	1	15	0	0	0	0	0	2	0	0
1060	1	0	0	0	0	0	0	0	0	0	1	1	0	0	0	0	1	0	1	1	0	0	0	0	1	5	0	0	0	0	0	0	0	15	0	0	0	0	0	0	0	1
1061	1	1	1	0	0	0	0	0	0	0	0	1	0	0	0	0	1	1	0	0	0	0	0	0	1	0	0	0	0	0	0	0	1	15	0	0	0	4	1	1	0	0
1062	1	1	0	0	0	0	0	0	1	1	1	1	0	0	0	0	1	1	1	1	4	1	0	0	1	5	0	0	0	0	0	0	1	15	0	0	0	0	0	0	0	1
1063	1	0	0	0	0	0	0	0	1	0	1	0	0	0	0	1	1	1	0	0	2	0	1	0	0	5	0	0	0	0	0	0	1	15	0	0	0	0	0	2	1	0
1064	1	0	0	0	1	0	0	0	1	0	1	1	0	0	1	1	1	1	0	0	4	0	1	0	1	3	0		0	0	0	0	1	15	0	0	1	4	1	2	0	0
1065	1	0	0	0	0	0	0	0	1	0	0	1	0	0	1	1	0	0	0	0	3	0	0	0	1	0	0	0	0	0	0	0	0	15	0	0	1	0	0	1	1	0
1066	1	1	0	0	1	0	0	0	1	0	1	1	0	0	1	0	1	1	0	0	2	0	0	0	1	5	0	1	0	1	0	0	1	15	0	0	1	1	1	0	0	0
1067	1	0	0	0	0	0	0	0	0	0	0	1	0	0	1	0	1	1	0	0	0	0	0	0	1	0	0	0	0	0	0	0	1	15	0	0	1	2	1	0	0	0
1068	1	1	0	0	1	1	0	0	1	0	1	1	0	0	1	0	1	1	0	0	1	0	0	0	1	5	0		0	0	0	0	1	15	1	0	1	1	1	0	0	0
1069	1	1	0	0	0	0	0	0	1	0	1	1	0	0	1	0	0	1	0	0	4	0	0	0	1	5	0	0	0	0	0	0	1	15	0	0	1	0	0	0	0	0
1070	1	0	0	0	0	0	1	0	0	0	1	1	0	0	1	0	1	1	0	0	0	0	2	0	1	5	0	0	0	0	0	1	1	15	0	0	1	2	1	3	0	0
1071	1	0	0	0	0	0	0	0	0	0	0	1	0	0	0	0	1	1	0	0	0	0	0	0	1	0	0	0	0	0	0	0	1	15	0	0	0	4	1	0	0	0
1072	1	0	0	0	0	0	0	0	0	0	1	1	0	0	1	0	0	0	0	0	0	0	0	0	1	5	0	0	0	0	0	0	0	15	0	0	1	4	1	1	0	0
1073	1	0	0	0	0	0	0	0	0	0	1	1	0	0	1	0	0	1	0	0	0	0	0	0	1	5	0	0	0	0	0	0	1	15	0	0	1	0	0	0	0	0
1074	1	1	0	0	0	1	1	0	1	1	1	1	0	1	1	0	1	1	1	1	5	2	0	0	1	5	0	0	0	0	0	1	1	14	1	0	1	4	1	0	0	1
1075	1	1	0	0	0	1	0	0	0	0	0	1	0	0	1	0	1	1	0	0	0	0	0	0	1	0	0	0	0	0	0	0	1	15	1	0	1	2	1	0	0	0
1076	1	0	0	0	0	0	0	0	1	1	1	1	0	0	1	0	1	1	1	1	4	1	0	0	1	5	0	0	0	0	0	0	1	15	0	0	1	2	1	0	0	1
1077	1	0	0	0	0	0	1	0	1	1	1	1	0	0	1	0	1	1	1	1	4	1	1	0	1	5	0	0	0	0	0	1	1	15	0	0	1	2	1	2	0	1
1078	1	0	0	0	0	0	0	0	0	0	0	0	0	0	0	0	1	0	1	1	9	0	0	0	0	0	0	0	0	0	0	0	0	15	0	0	0	0	0	0	0	1
1079	1	0	0	0	0	0	0	0	1	0	1	1	0	0	1	0	1	1	1	1	2	0	0	0	1	5	0	0	0	0	0	0	1	15	0	0	1	0	0	0	0	1
1080	1	0	0	0	0	1	0	0	1	0	0	1	0	1	1	0	1	1	1	1	5	0	0	0	1	0	0	0	0	0	0	0	1	14	1	0	1	0	0	0	0	1
1081	1	0	0	0	0	0	0	0	0	0	0	0	0	0	0	1	1	1	0	0	0	0	1	0	0	0	0	0	0	0	0	0	1	15	0	0	0	0	0	2	1	0
1082	1	0	0	0	0	0	0	0	1	0	1	1	0	0	1	0	1	1	1	1	1	0	0	0	1	5	0	0	0	0	0	0	1	15	0	0	1	1	1	0	0	1
1083	1	0	0	0	0	0	0	0	1	1	1	1	0	0	1	0	1	1	0	0	4	1	0	0	1	5	0	0	0	0	0	0	1	15	0	0	1	0	0	0	0	0
1084	1	0	0	0	1	0	0	0	1	0	1	1	0	0	1	0	1	1	1	1	1	0	0	0	1	5	0	1	0	1	0	0	1	15	0	0	1	2	1	0	0	1
1085	1	1	0	0	0	0	0	0	0	0	1	1	0	0	1	0	0	0	0	0	0	0	0	0	1	5	0	0	0	0	0	0	0	15	0	0	1	0	0	0	0	0
1086	1	0	0	0	0	0	0	0	0	0	0	0	0	0	0	0	1	0	0	0	9	0	0	0	0	0	0	0	0	0	0	0	0	15	0	0	0	0	0	0	0	0
1087	1	0	0	0	0	0	0	0	1	0	1	1	0	0	1	0	1	1	0	0	2	0	2	0	1	2	0	0	0	0	0	0	1	15	0	0	1	0	0	3	0	0
1088	1	0	0	0	0	0	0	0	0	0	1	0	0	0	0	0	0	1	1	1	0	0	0	0	0	5	0	0	0	0	0	0	1	15	0	0	0	0	0	0	0	1
1089	1	0	0	0	1	0	0	0	1	0	1	1	0	0	1	0	0	0	0	0	3	0	0	0	1	5	0	1	0	1	0	0	0	15	0	0	1	0	0	0	0	0
1090	1	1	0	0	1	0	0	0	0	0	1	1	0	0	1	0	1	1	1	1	0	0	0	0	1	5	0		0	0	0	0	1	15	0	0	1	2	1	0	0	1
1091	1	0	0	0	0	0	0	0	0	0	0	0	0	0	0	0	1	0	1	1	9	0	0	0	0	0	0	0	0	0	0	0	0	15	0	0	0	0	0	0	0	1
1092	1	0	0	0	0	0	0	0	0	0	1	1	0	0	1	1	1	1	0	0	0	0	1	0	1	5	0	0	0	0	0	0	1	15	0	0	1	0	0	2	0	0
1093	1	0	0	0	0	1	1	0	1	0	1	1	1	0	1	0	1	1	1	1	3	0	0	2	1	5	0	0	0	0	1	1	1	15	1	0	1	1	1	0	0	1
1094	1	1	1	0	0	0	0	0	1	0	1	1	0	0	1	0	1	1	0	0	3	0	1	0	1	5	0	0	0	0	0	0	1	15	0	0	1	0	0	2	0	0
1095	1	1	0	0	0	0	0	0	0	0	1	0	0	0	1	0	1	1	1	1	9	0	0	0	0	5	0	0	0	0	0	0	1	15	0	0	1	0	0	0	0	1
1096	1	1	0	0	0	1	0	0	0	0	1	1	0	0	0	0	1	0	0	0	0	0	0	0	1	5	0	0	0	0	0	0	0	15	1	0	0	0	0	0	0	0
1097	1	0	0	0	0	1	0	0	1	0	1	1	1	0	1	0	1	1	1	1	1	0	0	2	1	5	0	0	0	0	1	0	1	15	1	0	1	0	0	0	0	1
1098	1	0	0	0	0	1	0	0	0	0	1	0	0	0	1	0	1	1	0	0	0	0	2	0	0	5	0	0	0	0	0	0	1	15	1	0	1	2	1	3	0	0
1099	1	1	0	0	0	1	0	0	1	0	1	1	0	0	1	1	1	1	0	0	3	0	1	0	1	5	0	0	0	0	0	0	1	15	1	0	1	0	0	2	1	0
1100	1	0	0	0	0	0	0	0	0	0	1	0	0	0	0	0	1	1	1	1	0	0	2	0	0	5	0	0	0	0	0	0	1	15	0	0	0	0	0	3	0	1
1101	1	0	0	0	0	0	1	0	0	0	0	1	0	0	1	0	1	1	0	0	0	0	0	0	1	0	0	0	0	0	0	1	1	15	0	0	1	0	0	0	0	0
1102	1	1	0	0	0	0	0	0	0	0	0	1	0	0	1	0	1	1	0	0	0	0	0	0	1	0	0	0	0	0	0	0	1	15	0	0	1	0	0	0	0	0
1103	1	0	0	0	0	1	0	0	1	0	1	0	0	0	0	0	1	1	1	1	4	0	0	0	0	5	0	0	0	0	0	0	1	15	1	0	0	0	0	0	0	1
1104	1	0	0	0	0	0	0	0	0	0	0	0	0	0	1	0	0	1	1	1	0	0	0	0	0	0	0	0	0	0	0	0	1	15	0	0	1	3	0	0	0	1
1105	1	0	0	0	0	0	0	0	1	0	1	1	0	0	1	0	1	1	1	1	1	0	0	0	1	5	0	0	0	0	0	0	1	15	0	0	1	0	0	0	0	1
1106	1	0	0	0	0	0	0	0	1	1	1	0	1	0	1	1	1	1	1	1	2	1	1	3	0	5	0	0	0	0	1	0	1	15	0	0	1	1	1	2	0	1
1107	1	0	0	0	0	0	1	0	1	0	0	0	0	0	0	0	1	1	0	0	5	0	2	0	0	0	0	0	0	0	0	1	1	15	0	0	0	0	0	3	0	0
1108	1	0	0	0	0	0	1	0	0	0	1	0	0	0	0	0	1	1	1	1	0	0	0	0	0	5	0	0	0	0	0	1	1	15	0	0	0	2	1	0	0	1
1109	1	1	0	0	0	0	0	0	0	0	1	0	0	0	1	0	1	1	0	0	0	0	0	0	0	5	0	0	0	0	0	0	1	15	0	0	1	1	1	0	0	0
1110	1	0	0	0	0	0	0	0	0	0	1	1	0	0	0	0	1	1	1	1	0	0	0	0	1	5	0	0	0	0	0	0	1	15	0	0	0	0	0	0	0	1
1111	1	0	0	0	0	0	0	0	0	0	0	1	0	0	1	0	1	1	0	0	0	0	0	0	1	0	0	0	0	0	0	0	1	15	0	0	1	0	0	1	0	0
1112	1	0	0	0	0	0	0	0	1	0	1	1	0	0	1	0	1	1	0	0	2	0	0	0	1	5	0	0	0	0	0	0	1	15	0	0	1	0	0	0	0	0
1113	1	0	0	0	0	1	0	0	0	0	1	1	0	0	1	1	1	1	1	1	0	0	0	0	1	5	0	0	0	0	0	0	1	15	1	0	1	0	0	1	0	1
1114	1	0	0	0	0	0	0	0	0	0	0	1	0	0	1	0	1	1	1	1	0	0	0	0	1	0	0	0	0	0	0	0	1	15	0	0	1	1	1	0	0	1
1115	1	0	1	0	0	0	0	0	1	0	1	1	0	0	1	0	0	1	0	0	3	0	0	0	1	5	0	0	0	0	0	0	1	15	0	0	1	0	0	0	0	0
1116	1	0	0	0	0	0	0	0	1	0	0	1	0	0	1	0	0	0	0	0	3	0	0	0	1	0	0	0	0	0	0	0	0	15	0	0	1	3	0	0	0	0
1117	1	0	0	0	0	1	0	0	0	0	0	0	0	0	0	0	1	0	1	1	0	0	0	0	0	0	0	0	0	0	0	0	0	15	1	0	0	0	0	0	0	1
1118	1	0	0	0	0	0	0	0	0	0	0	0	0	0	1	0	1	1	0	0	0	0	0	0	0	0	0	0	0	0	0	0	1	15	0	0	1	1	1	0	0	0
1119	1	0	0	0	0	0	0	0	1	1	1	0	0	0	1	0	1	1	0	0	1	1	2	0	0	5	0	0	0	0	0	0	1	15	0	0	1	3	0	3	0	0
1120	1	0	0	0	0	1	0	0	0	0	1	1	0	0	1	0	1	1	1	1	0	0	0	0	1	5	0	0	0	0	0	0	1	15	1	0	1	0	0	0	0	1
1121	1	0	0	0	0	0	0	0	0	0	0	0	0	0	0	0	0	1	1	1	0	0	0	0	0	0	0	0	0	0	0	0	1	15	0	0	0	0	0	0	0	1
1122	1	0	0	0	0	0	0	0	0	0	1	0	0	0	0	0	1	1	1	1	0	0	0	0	0	5	0	0	0	0	0	0	1	15	0	0	0	0	0	0	0	1
1123	1	0	0	0	0	0	0	0	1	0	1	1	0	0	1	0	0	1	1	1	3	0	0	0	1	5	0	0	0	0	0	0	1	15	0	0	1	0	0	0	0	1
1124	1	0	0	0	0	0	0	0	0	0	1	0	0	1	1	0	0	1	1	1	0	0	0	0	0	5	0	0	0	0	0	0	1	14	0	0	1	0	0	0	0	1
1125	1	0	0	0	0	0	0	0	0	0	0	0	0	0	0	0	1	0	1	1	0	0	0	0	0	0	0	0	0	0	0	0	0	15	0	0	0	0	0	0	0	1
1126	1	0	0	0	0	0	0	0	1	0	1	0	0	0	0	0	1	1	0	0	3	0	0	0	0	5	0	0	0	0	0	0	1	15	0	0	0	0	0	0	0	0
1127	1	0	0	0	0	0	0	0	1	0	0	0	1	0	0	0	1	1	1	1	4	0	0	2	0	0	0	0	0	0	1	0	1	15	0	0	0	0	0	0	0	1
1128	1	0	0	0	0	0	1	0	0	0	1	0	0	0	1	0	0	1	1	1	0	0	0	0	0	5	0	0	0	0	0	1	1	15	0	0	1	0	0	0	0	1
1129	1	0	0	0	0	0	0	0	1	0	1	1	1	0	1	0	0	1	0	0	1	0	0	2	1	5	0	0	0	0	1	0	1	15	0	0	1	0	0	0	0	0
1130	1	0	0	0	0	0	0	0	0	0	0	0	0	0	0	0	1	0	1	1	9	0	0	0	0	0	0	0	0	0	0	0	0	15	0	0	0	0	0	0	0	1
1131	1	1	0	0	0	0	0	0	0	0	1	0	0	0	1	0	1	1	1	1	0	0	0	0	0	5	0	0	0	0	0	0	1	15	0	0	1	2	1	0	0	1
1132	1	1	0	0	0	0	0	0	0	0	1	1	0	0	0	0	1	0	0	0	0	0	0	0	1	5	0	0	0	0	0	0	0	15	0	0	0	0	0	0	0	0
1133	1	0	0	0	0	0	0	0	0	0	1	1	0	0	1	0	1	1	1	1	0	0	0	0	1	5	0	0	0	0	0	0	1	15	0	0	1	3	0	0	0	1
1134	1	0	0	0	0	0	1	0	1	0	1	1	0	0	1	1	0	1	0	0	2	0	1	0	1	5	0	0	0	0	0	1	1	15	0	0	1	0	0	2	0	0
1135	1	0	0	0	0	0	0	0	1	0	1	1	1	0	1	0	1	1	1	1	1	0	0	2	1	5	0	0	0	0	1	0	1	15	0	0	1	0	0	0	0	1
1136	1	1	0	0	0	0	0	0	0	0	0	1	0	0	1	0	1	1	1	1	0	0	0	0	1	0	0	0	0	0	0	0	1	15	0	0	1	1	1	0	0	1
1137	1	1	0	0	0	0	0	0	0	0	1	1	0	0	0	0	1	0	0	0	0	0	0	0	1	5	0	0	0	0	0	0	0	15	0	0	0	0	0	0	0	0
1138	1	0	0	0	0	0	0	0	0	0	0	0	0	0	0	0	1	1	1	1	9	0	0	0	0	0	0	0	0	0	0	0	1	15	0	0	0	1	1	0	0	1
1139	1	1	1	0	0	0	0	0	0	0	0	0	0	0	0	0	0	1	0	0	9	0	0	0	0	0	0	0	0	0	0	0	1	15	0	0	0	0	0	0	0	0
1140	1	0	0	0	0	0	0	0	1	0	1	1	0	0	1	0	0	1	1	1	1	0	2	0	1	5	0	0	0	0	0	0	1	15	0	0	1	0	0	3	0	1
1141	1	0	0	0	0	0	0	0	0	0	1	0	0	0	0	0	1	1	0	0	9	0	2	0	0	5	0	0	0	0	0	0	1	15	0	0	0	1	1	3	0	0
1142	1	0	0	0	0	0	1	0	1	1	0	1	0	0	1	1	1	1	0	0	4	1	1	0	1	0	0	0	0	0	0	1	1	15	0	0	1	0	0	2	1	0
1143	1	1	0	0	0	0	0	0	0	0	1	1	0	0	1	0	1	1	1	1	0	0	0	0	1	5	0	0	0	0	0	0	1	15	0	0	1	0	0	0	0	1
1144	1	0	0	0	0	1	0	0	0	0	1	1	0	0	0	0	1	1	1	1	0	0	0	0	1	5	0	0	0	0	0	0	1	15	1	0	0	0	0	0	0	1
1145	1	1	0	0	0	0	0	0	0	0	0	0	0	0	0	0	1	0	1	1	0	0	0	0	0	0	0	0	0	0	0	0	0	15	0	0	0	1	1	0	0	1
1146	1	0	0	0	0	0	0	0	0	0	0	1	0	0	1	0	1	1	1	1	0	0	0	0	1	0	0	0	0	0	0	0	1	15	0	0	1	0	0	0	0	1
1147	1	0	0	0	0	0	1	0	0	0	0	0	0	0	0	0	1	1	0	0	0	0	0	0	0	0	0	0	0	0	0	1	1	15	0	0	0	3	0	0	0	0
1148	1	0	0	0	0	0	0	0	1	0	1	0	0	0	0	0	1	1	0	0	1	0	0	0	0	5	0	0	0	0	0	0	1	15	0	0	0	1	1	0	0	0
1149	1	0	0	0	0	0	0	0	0	0	1	1	0	0	1	0	1	1	0	0	0	0	0	0	1	5	0	0	0	0	0	0	1	15	0	0	1	0	0	0	0	0
1150	1	0	0	0	0	0	0	0	0	0	0	1	0	0	1	0	1	1	1	1	0	0	0	0	1	0	0	0	0	0	0	0	1	15	0	0	1	0	0	0	0	1
1151	1	0	0	0	0	1	0	0	1	0	1	1	1	1	1	0	1	1	1	1	4	0	0	3	1	5	0	0	0	0	1	0	1	14	1	0	1	1	1	0	0	1
1152	1	0	0	0	0	0	0	0	0	0	1	0	0	0	1	0	1	1	1	1	0	0	0	0	0	5	0	0	0	0	0	0	1	15	0	0	1	3	0	0	0	1
1153	1	1	0	0	1	0	0	0	1	0	1	1	0	0	0	0	1	1	0	0	3	0	0	0	1	5	0	1	0	1	0	0	1	15	0	0	0	0	0	0	0	0
1154	1	0	0	0	0	0	0	0	0	0	1	0	0	0	0	0	1	1	1	1	0	0	2	0	0	5	0	0	0	0	0	0	1	15	0	0	0	2	1	3	0	1
1155	1	1	1	0	0	0	0	0	1	0	0	0	1	0	1	0	1	1	0	0	3	0	0	3	0	0	0	0	0	0	1	0	1	15	0	0	1	1	1	0	0	0
1156	1	1	0	0	0	1	0	0	1	1	1	1	0	0	1	0	1	1	1	1	2	1	0	0	1	5	0	0	0	0	0	0	1	15	1	0	1	0	0	0	0	1
1157	1	0	1	0	0	0	0	0	1	0	0	1	0	0	1	0	1	1	0	0	3	0	0	1	1	0	0	0	0	0	0	0	1	15	0	0	1	1	1	0	0	0
1158	1	0	0	0	0	0	0	0	0	0	1	1	0	0	0	0	1	1	1	1	0	0	0	0	1	5	0	0	0	0	0	0	1	15	0	0	0	3	0	0	0	1
1159	0	1	1	0	0	0	0	0	0	0	0	0	0	0	1	0	0	0	0	0	9	0	1	0	0	0	0	0	0	0	0	0	0	15	0	0	1	0	0	2	0	0
1160	0	0	0	0	0	0	0	0	0	0	1	1	1	0	1	0	1	0	0	0	9	0	0		1	5		0	0	0	0	0	0	15	0	0		0	0	0	0	0
1161	1	0	1	0	0	1	0	0	0	0	0	1	0	0	1	0	1	1	1	1	0	0	0	0	1	0	0	0	0	0	0	0	1	15	1	0	1	0	0	0	0	1
1162	1	0	0	0	0	1	0	0	1	0	1	1	0	1	1	1	0	0	0	0	3	0	1	0	1	5	0	0	0	0	0	0	0		1		1	0	0	2	0	0
1163	0	1	1	0	0	0	0	0	0	0	0	0	0	0	0	0	0	1	0	0	9	0	1	0	0	0		0	0	0	0	0	1	15	0	0	0	0	0	2	0	0
1164	0	0	0	0	0	0	0	0	0	0	1	1	0	0	0	0	0	1	0	0	9	0	1	0	1	5	0	0	0	0	0	0	1	15	0	0	0	0	0	2	0	0
